# Supplementary material for: catena-Poly[[[μ-aqua-penta­aqua­dizinc(II)]-μ4-benzene-1,2,4,5-tetra­carboxyl­ato] dihydrate]
Source: Acta Crystallogr Sect E Struct Rep Online. 2009 Jul 11;65(Pt 8):m915–6. doi: 10.1107/S160053680902666X (PMC2977204; doi:10.1107/S160053680902666X)
Supplement: Supplementary file 1 [file e-65-0m915-sup1.cif]

##############################################################################
###                                                                        ###
###        Electronic paper (Acta Crystallographica Section E)             ###
###                                                                        ###
##############################################################################
#                                                                            #
# This CIF contains the data in a paper accepted for publication in Acta     #
# Crystallographica Section E. It conforms to the requirements of Notes      #
# for Authors for Section E, and has been peer reviewed under the auspices   #
# of the IUCr Commission on Journals.                                        #
#                                                                            #
# Full details of the Crystallographic Information File format               #
# are given in the paper "The Crystallographic Information File (CIF):       #
# a New Standard Archive File for Crystallography" by S. R. Hall, F. H.      #
# Allen and I. D. Brown [Acta Cryst. (1991), A47, 655-685].                  #
#                                                                            #
# The current version of the core CIF dictionary is obtainable from          #
# ftp://ftp.iucr.org/pub/cif_core.dic. The current version number is 2.4.    #
#                                                                            #
# Software is freely available for graphical display of the structure(s) in  #
# this CIF.  For information consult the CIF home page http://www.iucr.org/  #
# cif/home.html                                                              #
#                                                                            #
# This file may be used for bona fide research purposes within the           #
# scientific community so long as proper attribution is given to the journal # 
# article from which it was obtained.                                        #
#                                                                            #
##############################################################################
                                             
data_global
_audit_creation_method     'WinGX routine CIF_UPDATE'
_audit_conform_dict_name     cif_core.dic
_audit_conform_dict_version     2.4
_journal_data_validation_number     ?
_journal_date_recd_electronic     2009-06-15
_journal_date_accepted     2009-07-08
_journal_name_full     'Acta Crystallographica, Section E'
_journal_year     2009
_journal_volume     65
_journal_issue      8
_journal_page_first     m915
_journal_page_last     m916
_journal_paper_category     QM
_journal_coeditor_code     JH2083
_publ_contact_author_name     'Rotondo, Archimede'
_publ_contact_author_address
;
Dipartimento di Chimica Inorganica, Chimica Analitica e Chimica Fisica
Universit\'a di Messina, Salita Sperone, 31- 98166-
Messina, Italy
;
_publ_contact_author_email     'arotondo@unime.it'
_publ_contact_author_fax     '++39-090-393756'
_publ_contact_author_phone     '++39-090-6765741'
_publ_section_title
;\
<i>catena</i>-Poly[[[\m-aqua-pentaaquadizinc(II)]-\m~4~-benzene-1,2,4,5-\
tetracarboxylato] dihydrate]
;
loop_
    _publ_author_name
    _publ_author_footnote
    _publ_author_address
    'Rotondo, Archimede' .
;
Dipartimento di Chimica Inorganica, Chimica Analitica e Chimica Fisica
Universit\'a di Messina
Salita Sperone
31-98166-Messina
Italy
;
    'Bruno, Giuseppe' .
;
Dipartimento di Chimica Inorganica, Chimica Analitica e Chimica Fisica
Universit\'a di Messina
Salita Sperone
31-98166-Messina
Italy
;
    'Nicol\'o, Francesco' .
;
Dipartimento di Chimica Inorganica, Chimica Analitica e Chimica Fisica
Universit\'a di Messina
Salita Sperone
31-98166-Messina
Italy
;
    'Cento, Angelo' .
;
ITCGC Ferraris
Reggio Calabria
Italy
;
data_I
_audit_creation_method     'WinGX routine CIF_UPDATE'
_chemical_name_systematic
;
<i>catena</i>-Poly[[[\m-aqua-pentaaquadizinc(II)]-
\m~4~-benzene-1,2,4,5-tetracarboxylato-
1:2:1':2'\k^6^O^1^,O^1'^:O^1'^:O^4^:^O^4^,O^4'^] dihydrate]
;
_chemical_formula_moiety     'C10 H14 O14 Zn2, 2(H2 O)'
_chemical_formula_sum     'C10 H18 O16 Zn2'
_chemical_formula_iupac     '[Zn2 (C10 H2 O8) (H2 O)6] , 2H2 O'
_chemical_formula_weight     525.02
_symmetry_cell_setting     triclinic
_symmetry_space_group_name_H-M     'P -1'
_symmetry_space_group_name_Hall     '-P 1'
loop_
    _symmetry_equiv_pos_as_xyz
    'x, y, z'
    '-x, -y, -z'
_cell_length_a     6.84290(10)
_cell_length_b     8.01670(10)
_cell_length_c     16.6700(2)
_cell_angle_alpha     101.6200(10)
_cell_angle_beta     92.5550(10)
_cell_angle_gamma     93.4390(10)
_cell_volume     892.62(2)
_cell_formula_units_Z     2
_cell_measurement_reflns_used     3632
_cell_measurement_theta_min     4.1
_cell_measurement_theta_max     26.37
_cell_measurement_temperature     296(2)
_exptl_crystal_description     laminar
_exptl_crystal_colour     colourless
_exptl_crystal_size_max     0.5
_exptl_crystal_size_mid     0.4
_exptl_crystal_size_min     0.12
_exptl_crystal_density_diffrn     1.953
_exptl_crystal_density_method     ?
_exptl_crystal_F_000     532
_exptl_absorpt_coefficient_mu     2.771
_exptl_absorpt_correction_type     psi-scan
_exptl_absorpt_process_details     '(North <i>et al.</i>,  1968)'
_exptl_absorpt_correction_T_min     0.3
_exptl_absorpt_correction_T_max     0.717
_exptl_special_details
;
;
_diffrn_ambient_temperature     296(2)
_diffrn_radiation_type     MoK\a
_diffrn_radiation_wavelength     0.71073
_diffrn_radiation_monochromator     graphite
_diffrn_measurement_device_type     'Bruker APEXII'
_diffrn_measurement_method     \w
_diffrn_reflns_number     17507
_diffrn_reflns_av_R_equivalents     0.0512
_diffrn_reflns_theta_min     4.1
_diffrn_reflns_theta_max     26.37
_diffrn_reflns_theta_full     26.37
_diffrn_measured_fraction_theta_max     0.994
_diffrn_measured_fraction_theta_full     0.994
_diffrn_reflns_limit_h_min     -8
_diffrn_reflns_limit_h_max     8
_diffrn_reflns_limit_k_min     -10
_diffrn_reflns_limit_k_max     10
_diffrn_reflns_limit_l_min     -20
_diffrn_reflns_limit_l_max     20
_diffrn_standards_number     0
_diffrn_standards_interval_count     0
_diffrn_standards_interval_time     0
_diffrn_standards_decay_%     0
_refine_special_details
;
Refinement of <i>F</i>^2^ against ALL reflections. The weighted <i>R</i>-factor
<i>wR</i> and goodness of fit <i>S</i> are based on <i>F</i>^2^, conventional
<i>R</i>-factors <i>R</i> are based on <i>F</i>, with <i>F</i> set to zero for
negative <i>F</i>^2^. The threshold expression of <i>F</i>^2^ >
\s(<i>F</i>^2^) is used only for calculating <i>R</i>-factors(gt) <i>etc</i>.
and is not relevant to the choice of reflections for refinement.
<i>R</i>-factors based on <i>F</i>^2^ are statistically about twice as large
as those based on <i>F</i>, and <i>R</i>- factors based on ALL data will be
even larger.
;
_reflns_number_total     3632
_reflns_number_gt     3506
_reflns_threshold_expression     >2sigma(I)
_refine_ls_structure_factor_coef     Fsqd
_refine_ls_matrix_type     full
_refine_ls_R_factor_all     0.0294
_refine_ls_R_factor_gt     0.0289
_refine_ls_wR_factor_ref     0.0832
_refine_ls_goodness_of_fit_ref     1.043
_refine_ls_restrained_S_all     1.043
_refine_ls_number_reflns     3632
_refine_ls_number_parameters     279
_refine_ls_number_restraints     0
_refine_ls_hydrogen_treatment     constr
_refine_ls_weighting_scheme     calc
_refine_ls_weighting_details
         'calc w=1/[\s^2^(Fo^2^)+(0.0561P)^2^+0.4217P] where P=(Fo^2^+2Fc^2^)/3'
_atom_sites_solution_hydrogens     geom
_atom_sites_solution_primary     direct
_atom_sites_solution_secondary     difmap
_refine_ls_shift/su_max     0.001
_refine_ls_shift/su_mean     0
_refine_diff_density_max     0.799
_refine_diff_density_min     -0.716
_refine_ls_extinction_method     none
loop_
    _atom_type_symbol
    _atom_type_description
    _atom_type_scat_dispersion_real
    _atom_type_scat_dispersion_imag
    _atom_type_scat_source
    C C 0.0033 0.0016 'International Tables Vol C Tables 4.2.6.8 and 6.1.1.4'
    H H 0 0 'International Tables Vol C Tables 4.2.6.8 and 6.1.1.4'
    O O 0.0106 0.006 'International Tables Vol C Tables 4.2.6.8 and 6.1.1.4'
    Zn Zn 0.2839 1.4301 'International Tables Vol C Tables 4.2.6.8 and 6.1.1.4'
_computing_data_collection     'APEX2 (Bruker, 2007)'
_computing_cell_refinement     'SAINT (Bruker, 2007)'
_computing_data_reduction     'SAINT (Bruker, 2007)'
_computing_structure_solution     'SHELXS97 (Sheldrick, 2008)'
_computing_structure_refinement     'SHELXL97 (Sheldrick, 2008)'
_computing_molecular_graphics
;
XP (Bruker, 2007), ORTEP-3 for Windows (Farrugia, 1997) and
Mercury
(Macrae <i>et al.</i>,  2006)
;
_computing_publication_material
;
WingGX (Farrugia, 1999), PARST (Nardelli, 1995), enCIFer
(Allen <i>et al.</i>,  2004) and PLATON (Spek, 2009)
;
loop_
    _atom_site_type_symbol
    _atom_site_label
    _atom_site_fract_x
    _atom_site_fract_y
    _atom_site_fract_z
    _atom_site_U_iso_or_equiv
    _atom_site_adp_type
    _atom_site_calc_flag
    _atom_site_refinement_flags
    _atom_site_occupancy
    _atom_site_disorder_assembly
    _atom_site_disorder_group
    Zn Zn1 0.19779(3) 0.58919(3) 0.188584(13) 0.02614(10) Uani d . 1 . .
    Zn Zn2 0.26320(3) 0.96925(3) 0.309777(13) 0.02578(9) Uani d . 1 . .
    C C1 0.0467(3) 0.5880(2) 0.43868(11) 0.0224(3) Uani d . 1 . .
    C C2 -0.1459(3) 0.5219(2) 0.44205(11) 0.0221(3) Uani d . 1 . .
    C C3 -0.1898(3) 0.4336(2) 0.50353(11) 0.0236(3) Uani d . 1 . .
    H H3 -0.3173 0.3884 0.5059 0.028 Uiso calc R 1 . .
    C C4 0.1070(3) 0.6707(2) 0.36925(11) 0.0235(3) Uani d . 1 . .
    C C5 -0.3060(3) 0.5493(2) 0.38211(11) 0.0250(4) Uani d . 1 . .
    O O1 0.1889(2) 0.82096(17) 0.38882(8) 0.0292(3) Uani d . 1 . .
    O O2 0.0801(2) 0.58438(19) 0.29902(8) 0.0333(3) Uani d . 1 . .
    O O3 -0.4229(3) 0.4248(2) 0.35058(12) 0.0491(5) Uani d . 1 . .
    O O4 -0.3135(2) 0.69436(19) 0.36674(10) 0.0365(4) Uani d . 1 . .
    C C6 0.0639(3) 0.9763(2) 0.07689(11) 0.0238(3) Uani d . 1 . .
    C C7 -0.1212(3) 0.9066(2) 0.04319(11) 0.0240(4) Uani d . 1 . .
    C C8 -0.1827(3) 0.9309(2) -0.03354(12) 0.0260(4) Uani d . 1 . .
    H H9 -0.3053 0.8844 -0.0565 0.031 Uiso calc R 1 . .
    C C9 0.1354(3) 0.9520(2) 0.15918(11) 0.0244(4) Uani d . 1 . .
    C C10 -0.2624(3) 0.8139(2) 0.08949(12) 0.0249(4) Uani d . 1 . .
    O O5 0.2597(2) 1.06218(18) 0.20148(8) 0.0293(3) Uani d . 1 . .
    O O6 0.0691(2) 0.82610(18) 0.18669(9) 0.0292(3) Uani d . 1 . .
    O O7 -0.3423(2) 0.90212(19) 0.14747(9) 0.0330(3) Uani d . 1 . .
    O O8 -0.2988(2) 0.65586(18) 0.06365(9) 0.0325(3) Uani d . 1 . .
    O O1B 0.4460(2) 0.77301(17) 0.25175(8) 0.0258(3) Uani d G 1 . .
    H H1BA 0.5201 0.7459 0.2887 0.039 Uiso d G 1 . .
    H H1BB 0.519 0.8101 0.2183 0.039 Uiso d G 1 . .
    O O1W 0.3101(2) 0.5950(2) 0.07794(9) 0.0350(3) Uani d G 1 . .
    H H1WA 0.4347 0.6028 0.0811 0.052 Uiso d G 1 . .
    H H1WB 0.2724 0.5135 0.0382 0.052 Uiso d G 1 . .
    O O2W 0.3691(3) 0.39693(19) 0.20722(11) 0.0391(4) Uani d G 1 . .
    H H2WA 0.429 0.4152 0.2543 0.055(9) Uiso d G 1 . .
    H H2WB 0.3207 0.2942 0.1968 0.062(10) Uiso d G 1 . .
    O O3W 0.0456(3) 1.1285(2) 0.34625(11) 0.0429(4) Uani d G 1 . .
    H H3WB -0.0281 1.0929 0.3799 0.064 Uiso d G 1 . .
    H H3WA -0.0278 1.1538 0.3086 0.064 Uiso d G 1 . .
    O O4W 0.4683(3) 1.1212(2) 0.38193(13) 0.0457(4) Uani d G 1 . .
    H H4WA 0.4971 1.2194 0.3721 0.069 Uiso d G 1 . .
    H H4WB 0.5726 1.0857 0.4002 0.069 Uiso d G 1 . .
    O O5W -0.0407(2) 0.4428(2) 0.12882(10) 0.0361(3) Uani d G 1 . .
    H H5WA -0.1 0.3807 0.1571 0.054 Uiso d G 1 . .
    H H5WB -0.1224 0.5086 0.1144 0.054 Uiso d G 1 . .
    O O6W 0.7863(3) 1.0157(2) 0.44733(9) 0.0365(3) Uani d G 1 . .
    H H6WA 0.793 1.0501 0.4991 0.055 Uiso d G 1 . .
    H H6WB 0.7683 0.9075 0.4373 0.055 Uiso d G 1 . .
    O O7W -0.1929(3) 1.2210(2) 0.22149(12) 0.0436(4) Uani d G 1 . .
    H H7WA -0.268 1.2784 0.254 0.065 Uiso d G 1 . .
    H H7WB -0.2568 1.1285 0.1981 0.065 Uiso d G 1 . .
loop_
    _atom_site_aniso_label
    _atom_site_aniso_U_11
    _atom_site_aniso_U_22
    _atom_site_aniso_U_33
    _atom_site_aniso_U_12
    _atom_site_aniso_U_13
    _atom_site_aniso_U_23
    Zn1 0.03275(15) 0.02292(14) 0.02313(14) -0.00024(10) 0.00215(10) 0.00610(9)
    Zn2 0.03256(15) 0.02316(14) 0.02257(14) -0.00172(10) 0.00053(10) 0.00829(9)
    C1 0.0280(9) 0.0191(8) 0.0207(8) -0.0007(7) 0.0026(7) 0.0060(6)
    C2 0.0258(8) 0.0203(8) 0.0199(8) 0.0002(6) -0.0015(6) 0.0044(6)
    C3 0.0240(8) 0.0239(8) 0.0232(8) -0.0020(7) 0.0009(7) 0.0068(7)
    C4 0.0243(8) 0.0237(8) 0.0243(9) 0.0005(7) -0.0001(7) 0.0096(7)
    C5 0.0268(9) 0.0267(9) 0.0225(8) 0.0007(7) -0.0013(7) 0.0084(7)
    O1 0.0401(8) 0.0230(6) 0.0250(6) -0.0055(5) 0.0033(6) 0.0081(5)
    O2 0.0456(8) 0.0312(7) 0.0224(7) -0.0100(6) 0.0034(6) 0.0070(5)
    O3 0.0503(10) 0.0357(8) 0.0617(11) -0.0184(7) -0.0307(9) 0.0244(8)
    O4 0.0439(9) 0.0244(7) 0.0411(8) 0.0001(6) -0.0145(7) 0.0105(6)
    C6 0.0278(9) 0.0233(8) 0.0211(8) 0.0005(7) 0.0009(7) 0.0068(6)
    C7 0.0263(9) 0.0222(8) 0.0246(9) -0.0003(7) 0.0036(7) 0.0070(7)
    C8 0.0257(9) 0.0272(9) 0.0251(9) -0.0033(7) 0.0004(7) 0.0072(7)
    C9 0.0262(9) 0.0251(8) 0.0242(9) 0.0049(7) 0.0035(7) 0.0086(7)
    C10 0.0256(9) 0.0275(9) 0.0230(9) -0.0017(7) 0.0004(7) 0.0096(7)
    O5 0.0349(7) 0.0284(7) 0.0246(6) -0.0025(6) -0.0049(6) 0.0083(5)
    O6 0.0315(7) 0.0286(7) 0.0313(7) 0.0028(5) 0.0038(6) 0.0149(6)
    O7 0.0371(8) 0.0303(7) 0.0322(7) -0.0014(6) 0.0125(6) 0.0069(6)
    O8 0.0361(8) 0.0274(7) 0.0326(7) -0.0079(6) 0.0045(6) 0.0052(6)
    O1B 0.0254(6) 0.0278(7) 0.0264(7) 0.0008(5) 0.0028(5) 0.0106(5)
    O1W 0.0358(8) 0.0386(8) 0.0274(7) -0.0063(6) 0.0053(6) 0.0013(6)
    O2W 0.0450(9) 0.0261(7) 0.0447(9) 0.0010(6) -0.0083(7) 0.0071(6)
    O3W 0.0494(10) 0.0450(9) 0.0390(9) 0.0158(8) 0.0111(7) 0.0144(7)
    O4W 0.0499(10) 0.0279(8) 0.0581(11) -0.0095(7) -0.0232(8) 0.0149(7)
    O5W 0.0387(8) 0.0319(8) 0.0370(8) -0.0044(6) -0.0034(7) 0.0091(6)
    O6W 0.0466(9) 0.0305(7) 0.0312(7) 0.0025(7) -0.0010(7) 0.0045(6)
    O7W 0.0473(10) 0.0316(8) 0.0506(10) -0.0004(7) 0.0074(8) 0.0055(7)
_geom_special_details
;
All e.s.d.'s (except the e.s.d. in the dihedral angle between two l.s. planes)
are estimated using the full covariance matrix. The cell e.s.d.'s are taken
into account individually in the estimation of e.s.d.'s in distances, angles
and torsion angles; correlations between e.s.d.'s in cell parameters are only
used when they are defined by crystal symmetry. An approximate (isotropic)
treatment of cell e.s.d.'s is used for estimating e.s.d.'s involving l.s.
planes.
;
loop_
    _geom_bond_atom_site_label_1
    _geom_bond_atom_site_label_2
    _geom_bond_site_symmetry_2
    _geom_bond_distance
    _geom_bond_publ_flag
    Zn1 O1W . 2.0374(15) y
    Zn1 O5W . 2.0464(16) y
    Zn1 O2 . 2.0484(14) y
    Zn1 O2W . 2.0550(16) y
    Zn1 O6 . 2.1462(14) y
    Zn1 O1B . 2.2540(14) y
    Zn2 O4W . 1.9886(16) y
    Zn2 O1 . 2.0065(13) y
    Zn2 O3W . 2.0525(17) y
    Zn2 O5 . 2.0868(13) y
    Zn2 O1B . 2.1693(14) y
    Zn2 O6 . 2.4325(15) y
    Zn2 C9 . 2.5955(19) ?
    C1 C3 2_566 1.386(3) ?
    C1 C2 . 1.398(3) ?
    C1 C4 . 1.506(2) ?
    C2 C3 . 1.391(3) ?
    C2 C5 . 1.506(2) ?
    C3 C1 2_566 1.386(3) ?
    C3 H3 . 0.93 ?
    C4 O2 . 1.234(2) ?
    C4 O1 . 1.271(2) ?
    C5 O4 . 1.243(2) ?
    C5 O3 . 1.252(2) ?
    C6 C8 2_575 1.390(3) ?
    C6 C7 . 1.399(3) ?
    C6 C9 . 1.489(2) ?
    C7 C8 . 1.383(3) ?
    C7 C10 . 1.514(2) ?
    C8 C6 2_575 1.390(3) ?
    C8 H9 . 0.93 ?
    C9 O6 . 1.259(2) ?
    C9 O5 . 1.268(2) ?
    C10 O7 . 1.245(3) ?
    C10 O8 . 1.259(2) ?
    O1B H1BA . 0.85 ?
    O1B H1BB . 0.8499 ?
    O1W H1WA . 0.85 ?
    O1W H1WB . 0.8499 ?
    O2W H2WA . 0.85 ?
    O2W H2WB . 0.8499 ?
    O3W H3WB . 0.85 ?
    O3W H3WA . 0.8499 ?
    O4W H4WA . 0.85 ?
    O4W H4WB . 0.8499 ?
    O5W H5WA . 0.85 ?
    O5W H5WB . 0.8499 ?
    O6W H6WA . 0.85 ?
    O6W H6WB . 0.8499 ?
    O7W H7WA . 0.85 ?
    O7W H7WB . 0.8499 ?
loop_
    _geom_angle_atom_site_label_1
    _geom_angle_atom_site_label_2
    _geom_angle_atom_site_label_3
    _geom_angle_site_symmetry_1
    _geom_angle_site_symmetry_3
    _geom_angle
    _geom_angle_publ_flag
    O1W Zn1 O5W . . 89.16(6) y
    O1W Zn1 O2 . . 178.96(7) y
    O5W Zn1 O2 . . 90.13(6) y
    O1W Zn1 O2W . . 92.28(7) y
    O5W Zn1 O2W . . 98.80(6) y
    O2 Zn1 O2W . . 88.58(7) y
    O1W Zn1 O6 . . 89.74(6) y
    O5W Zn1 O6 . . 93.96(6) y
    O2 Zn1 O6 . . 89.55(6) y
    O2W Zn1 O6 . . 167.10(6) y
    O1W Zn1 O1B . . 90.00(5) y
    O5W Zn1 O1B . . 174.33(6) y
    O2 Zn1 O1B . . 90.63(5) y
    O2W Zn1 O1B . . 86.83(6) y
    O6 Zn1 O1B . . 80.43(5) y
    O4W Zn2 O1 . . 97.62(7) y
    O4W Zn2 O3W . . 93.08(8) y
    O1 Zn2 O3W . . 91.65(7) y
    O4W Zn2 O5 . . 103.69(7) y
    O1 Zn2 O5 . . 158.69(6) y
    O3W Zn2 O5 . . 87.18(6) y
    O4W Zn2 O1B . . 98.94(7) y
    O1 Zn2 O1B . . 88.79(6) y
    O3W Zn2 O1B . . 167.80(7) y
    O5 Zn2 O1B . . 87.99(5) y
    O4W Zn2 O6 . . 160.35(7) y
    O1 Zn2 O6 . . 101.22(5) y
    O3W Zn2 O6 . . 91.92(6) y
    O5 Zn2 O6 . . 57.60(5) y
    O1B Zn2 O6 . . 76.05(5) y
    O4W Zn2 C9 . . 132.49(7) ?
    O1 Zn2 C9 . . 129.83(6) ?
    O3W Zn2 C9 . . 88.13(6) ?
    O5 Zn2 C9 . . 28.89(6) ?
    O1B Zn2 C9 . . 82.25(5) ?
    O6 Zn2 C9 . . 28.77(5) ?
    C3 C1 C2 2_566 . 119.98(17) ?
    C3 C1 C4 2_566 . 118.49(16) ?
    C2 C1 C4 . . 121.35(17) ?
    C3 C2 C1 . . 118.96(17) ?
    C3 C2 C5 . . 119.88(17) ?
    C1 C2 C5 . . 121.13(16) ?
    C1 C3 C2 2_566 . 121.06(17) ?
    C1 C3 H3 2_566 . 119.5 ?
    C2 C3 H3 . . 119.5 ?
    O2 C4 O1 . . 125.95(17) ?
    O2 C4 C1 . . 117.27(16) ?
    O1 C4 C1 . . 116.71(16) ?
    O4 C5 O3 . . 124.03(18) ?
    O4 C5 C2 . . 117.88(17) ?
    O3 C5 C2 . . 118.09(17) ?
    C4 O1 Zn2 . . 125.40(12) ?
    C4 O2 Zn1 . . 135.19(13) ?
    C8 C6 C7 2_575 . 120.02(17) ?
    C8 C6 C9 2_575 . 119.49(17) ?
    C7 C6 C9 . . 120.50(16) ?
    C8 C7 C6 . . 119.02(17) ?
    C8 C7 C10 . . 118.37(17) ?
    C6 C7 C10 . . 122.52(17) ?
    C7 C8 C6 . 2_575 120.96(17) ?
    C7 C8 H9 . . 119.5 ?
    C6 C8 H9 2_575 . 119.5 ?
    O6 C9 O5 . . 120.91(17) ?
    O6 C9 C6 . . 120.18(17) ?
    O5 C9 C6 . . 118.89(16) ?
    O6 C9 Zn2 . . 68.41(10) ?
    O5 C9 Zn2 . . 52.68(9) ?
    C6 C9 Zn2 . . 169.69(13) ?
    O7 C10 O8 . . 124.97(18) ?
    O7 C10 C7 . . 117.16(17) ?
    O8 C10 C7 . . 117.73(17) ?
    C9 O5 Zn2 . . 98.43(11) ?
    C9 O6 Zn1 . . 128.94(12) ?
    C9 O6 Zn2 . . 82.82(11) ?
    Zn1 O6 Zn2 . . 91.75(5) ?
    Zn2 O1B Zn1 . . 96.19(5) ?
    Zn2 O1B H1BA . . 108.5 ?
    Zn1 O1B H1BA . . 120 ?
    Zn2 O1B H1BB . . 110.8 ?
    Zn1 O1B H1BB . . 112.9 ?
    H1BA O1B H1BB . . 107.7 ?
    Zn1 O1W H1WA . . 112 ?
    Zn1 O1W H1WB . . 117.1 ?
    H1WA O1W H1WB . . 107.7 ?
    Zn1 O2W H2WA . . 114.1 ?
    Zn1 O2W H2WB . . 119.7 ?
    H2WA O2W H2WB . . 107.7 ?
    Zn2 O3W H3WB . . 113 ?
    Zn2 O3W H3WA . . 116.9 ?
    H3WB O3W H3WA . . 107.7 ?
    Zn2 O4W H4WA . . 118.5 ?
    Zn2 O4W H4WB . . 123.4 ?
    H4WA O4W H4WB . . 107.7 ?
    Zn1 O5W H5WA . . 114.7 ?
    Zn1 O5W H5WB . . 108.5 ?
    H5WA O5W H5WB . . 107.7 ?
    H6WA O6W H6WB . . 107.7 ?
    H7WA O7W H7WB . . 107.7 ?
loop_
    _geom_torsion_atom_site_label_1
    _geom_torsion_atom_site_label_2
    _geom_torsion_atom_site_label_3
    _geom_torsion_atom_site_label_4
    _geom_torsion_site_symmetry_1
    _geom_torsion_site_symmetry_2
    _geom_torsion_site_symmetry_3
    _geom_torsion_site_symmetry_4
    _geom_torsion
    _geom_torsion_publ_flag
    C3 C1 C2 C3 2_566 . . . -0.5(3) ?
    C4 C1 C2 C3 . . . . 174.41(16) ?
    C3 C1 C2 C5 2_566 . . . 177.60(17) ?
    C4 C1 C2 C5 . . . . -7.5(3) ?
    C1 C2 C3 C1 . . . 2_566 0.5(3) ?
    C5 C2 C3 C1 . . . 2_566 -177.61(17) ?
    C3 C1 C4 O2 2_566 . . . 117.8(2) ?
    C2 C1 C4 O2 . . . . -57.2(3) ?
    C3 C1 C4 O1 2_566 . . . -59.3(2) ?
    C2 C1 C4 O1 . . . . 125.70(19) ?
    C3 C2 C5 O4 . . . . 134.3(2) ?
    C1 C2 C5 O4 . . . . -43.8(3) ?
    C3 C2 C5 O3 . . . . -46.0(3) ?
    C1 C2 C5 O3 . . . . 135.9(2) ?
    O2 C4 O1 Zn2 . . . . 8.8(3) ?
    C1 C4 O1 Zn2 . . . . -174.40(12) ?
    O4W Zn2 O1 C4 . . . . -157.51(16) ?
    O3W Zn2 O1 C4 . . . . 109.16(16) ?
    O5 Zn2 O1 C4 . . . . 22.7(3) ?
    O1B Zn2 O1 C4 . . . . -58.65(16) ?
    O6 Zn2 O1 C4 . . . . 16.87(16) ?
    C9 Zn2 O1 C4 . . . . 20.22(19) ?
    O1 C4 O2 Zn1 . . . . 19.5(3) ?
    C1 C4 O2 Zn1 . . . . -157.33(15) ?
    O5W Zn1 O2 C4 . . . . -161.3(2) ?
    O2W Zn1 O2 C4 . . . . 99.9(2) ?
    O6 Zn1 O2 C4 . . . . -67.4(2) ?
    O1B Zn1 O2 C4 . . . . 13.1(2) ?
    C8 C6 C7 C8 2_575 . . . 0.4(3) ?
    C9 C6 C7 C8 . . . . -179.71(17) ?
    C8 C6 C7 C10 2_575 . . . -176.03(18) ?
    C9 C6 C7 C10 . . . . 3.9(3) ?
    C6 C7 C8 C6 . . . 2_575 -0.4(3) ?
    C10 C7 C8 C6 . . . 2_575 176.18(18) ?
    C8 C6 C9 O6 2_575 . . . -155.20(18) ?
    C7 C6 C9 O6 . . . . 24.9(3) ?
    C8 C6 C9 O5 2_575 . . . 26.5(3) ?
    C7 C6 C9 O5 . . . . -153.42(18) ?
    C8 C6 C9 Zn2 2_575 . . . 59.9(8) ?
    C7 C6 C9 Zn2 . . . . -120.0(7) ?
    O4W Zn2 C9 O6 . . . . 170.11(11) ?
    O1 Zn2 C9 O6 . . . . -6.83(14) ?
    O3W Zn2 C9 O6 . . . . -97.42(11) ?
    O5 Zn2 C9 O6 . . . . 175.03(18) ?
    O1B Zn2 C9 O6 . . . . 75.05(11) ?
    O4W Zn2 C9 O5 . . . . -4.91(16) ?
    O1 Zn2 C9 O5 . . . . 178.14(11) ?
    O3W Zn2 C9 O5 . . . . 87.55(13) ?
    O1B Zn2 C9 O5 . . . . -99.97(12) ?
    O6 Zn2 C9 O5 . . . . -175.03(18) ?
    O4W Zn2 C9 C6 . . . . -42.2(8) ?
    O1 Zn2 C9 C6 . . . . 140.9(7) ?
    O3W Zn2 C9 C6 . . . . 50.3(7) ?
    O5 Zn2 C9 C6 . . . . -37.3(7) ?
    O1B Zn2 C9 C6 . . . . -137.2(7) ?
    O6 Zn2 C9 C6 . . . . 147.7(8) ?
    C8 C7 C10 O7 . . . . -104.6(2) ?
    C6 C7 C10 O7 . . . . 71.8(2) ?
    C8 C7 C10 O8 . . . . 71.4(2) ?
    C6 C7 C10 O8 . . . . -112.2(2) ?
    O6 C9 O5 Zn2 . . . . -5.4(2) ?
    C6 C9 O5 Zn2 . . . . 172.89(14) ?
    O4W Zn2 O5 C9 . . . . 176.27(12) ?
    O1 Zn2 O5 C9 . . . . -3.9(2) ?
    O3W Zn2 O5 C9 . . . . -91.24(13) ?
    O1B Zn2 O5 C9 . . . . 77.56(12) ?
    O6 Zn2 O5 C9 . . . . 2.83(10) ?
    O5 C9 O6 Zn1 . . . . -81.8(2) ?
    C6 C9 O6 Zn1 . . . . 99.93(19) ?
    Zn2 C9 O6 Zn1 . . . . -86.43(13) ?
    O5 C9 O6 Zn2 . . . . 4.61(17) ?
    C6 C9 O6 Zn2 . . . . -173.65(16) ?
    O1W Zn1 O6 C9 . . . . -35.77(16) ?
    O5W Zn1 O6 C9 . . . . -124.92(16) ?
    O2 Zn1 O6 C9 . . . . 144.99(16) ?
    O2W Zn1 O6 C9 . . . . 63.3(3) ?
    O1B Zn1 O6 C9 . . . . 54.27(16) ?
    O1W Zn1 O6 Zn2 . . . . -117.95(5) ?
    O5W Zn1 O6 Zn2 . . . . 152.91(6) ?
    O2 Zn1 O6 Zn2 . . . . 62.81(5) ?
    O2W Zn1 O6 Zn2 . . . . -18.8(3) ?
    O1B Zn1 O6 Zn2 . . . . -27.91(4) ?
    O4W Zn2 O6 C9 . . . . -22.1(2) ?
    O1 Zn2 O6 C9 . . . . 174.66(11) ?
    O3W Zn2 O6 C9 . . . . 82.59(11) ?
    O5 Zn2 O6 C9 . . . . -2.84(10) ?
    O1B Zn2 O6 C9 . . . . -99.44(11) ?
    O4W Zn2 O6 Zn1 . . . . 106.93(19) ?
    O1 Zn2 O6 Zn1 . . . . -56.30(6) ?
    O3W Zn2 O6 Zn1 . . . . -148.36(6) ?
    O5 Zn2 O6 Zn1 . . . . 126.20(7) ?
    O1B Zn2 O6 Zn1 . . . . 29.61(5) ?
    C9 Zn2 O6 Zn1 . . . . 129.05(12) ?
    O4W Zn2 O1B Zn1 . . . . 171.17(6) ?
    O1 Zn2 O1B Zn1 . . . . 73.64(6) ?
    O3W Zn2 O1B Zn1 . . . . -18.6(3) ?
    O5 Zn2 O1B Zn1 . . . . -85.29(5) ?
    O6 Zn2 O1B Zn1 . . . . -28.23(4) ?
    C9 Zn2 O1B Zn1 . . . . -56.86(5) ?
    O1W Zn1 O1B Zn2 . . . . 121.58(6) ?
    O2 Zn1 O1B Zn2 . . . . -57.59(6) ?
    O2W Zn1 O1B Zn2 . . . . -146.14(7) ?
    O6 Zn1 O1B Zn2 . . . . 31.84(5) ?
loop_
    _geom_hbond_atom_site_label_D
    _geom_hbond_atom_site_label_H
    _geom_hbond_atom_site_label_A
    _geom_hbond_site_symmetry_A
    _geom_hbond_distance_DH
    _geom_hbond_distance_HA
    _geom_hbond_distance_DA
    _geom_hbond_angle_DHA
    O1B H1BA O4 1_655 0.85 1.82 2.667(2) 178
    O1B H1BB O7 1_655 0.85 1.79 2.638(2) 175
    O1W H1WA O8 1_655 0.85 1.90 2.721(2) 163
    O1W H1WB O8 2_565 0.85 1.97 2.770(2) 156
    O2W H2WA O3 1_655 0.85 1.85 2.689(2) 171
    O2W H2WB O5 1_545 0.85 1.90 2.724(2) 163
    O3W H3WB O6W 1_455 0.85 1.89 2.737(2) 174
    O3W H3WA O7W . 0.85 1.98 2.829(3) 178
    O4W H4WA O3 1_665 0.85 1.81 2.661(2) 176
    O4W H4WB O6W . 0.85 1.80 2.649(2) 175
    O5W H5WA O7W 1_545 0.85 1.93 2.768(2) 170
    O5W H5WB O8 . 0.85 2.01 2.855(2) 171
    O6W H6WA O1 2_676 0.85 1.94 2.774(2) 167
    O6W H6WB O4 1_655 0.85 1.91 2.687(2) 152
    O7W H7WA O3 1_565 0.85 2.15 2.995(3) 171
    O7W H7WB O7 . 0.85 1.89 2.721(2) 167
