# Supplementary material for: catena-Poly[[[μ-aqua-penta­aqua­dizinc(II)]-μ4-benzene-1,2,4,5-tetra­carboxyl­ato] dihydrate]
Source: Acta Crystallogr Sect E Struct Rep Online. 2009 Jul 11;65(Pt 8):m915–6. doi: 10.1107/S160053680902666X (PMC2977204; doi:10.1107/S160053680902666X)
Supplement: Supplementary file 2 [file e-65-0m915-Isup2.hkl]

# 
# h,k,l, Fc-squared, Fo-squared, sigma(Fo-squared) and status flag 
# 
data_I
_shelx_title ' psi17 in P-1' 
_shelx_refln_list_code          4 
_shelx_F_calc_maximum      139.72 
_exptl_crystal_F_000       532.00 
_reflns_d_resolution_high  0.8001 
 
loop_ 
 _symmetry_equiv_pos_as_xyz 
 'x, y, z' 
 '-x, -y, -z' 
 
_cell_length_a     6.8429 
_cell_length_b     8.0167 
_cell_length_c    16.6700 
_cell_angle_alpha 101.620 
_cell_angle_beta   92.555 
_cell_angle_gamma  93.439 
 
_shelx_F_squared_multiplier     1.000 
 
loop_ 
 _refln_index_h 
 _refln_index_k 
 _refln_index_l 
 _refln_F_squared_calc 
 _refln_F_squared_meas 
 _refln_F_squared_sigma 
 _refln_observed_status 
   2   0   0    13219.26    11028.32     46.34 o 
   3   0   0      343.34      330.35     17.62 o 
   4   0   0     1807.30     1704.41     51.55 o 
   5   0   0       15.57       10.50      1.71 o 
   6   0   0       88.31       96.63      8.82 o 
   7   0   0       15.89       20.12      2.77 o 
   8   0   0      155.60      174.12      3.35 o 
  -8   1   0      596.69      628.97      7.61 o 
  -7   1   0       42.54       42.00      1.02 o 
  -6   1   0     1747.98     1769.63    105.38 o 
  -5   1   0     1512.59     1576.42    153.87 o 
  -4   1   0     5328.18     4896.88    373.42 o 
  -3   1   0       12.71       21.93      2.28 o 
  -2   1   0     8543.15     7602.45     37.14 o 
   1   1   0     1068.72     1028.43     24.71 o 
   2   1   0     1415.33     1464.24     50.26 o 
   3   1   0      153.08      151.33      7.63 o 
   4   1   0        5.64        5.12      0.45 o 
   5   1   0      197.67      193.52      9.44 o 
   6   1   0      122.64      131.07      7.71 o 
   7   1   0      299.00      332.07     18.95 o 
   8   1   0      270.91      299.98     13.94 o 
  -8   2   0        6.69        9.61      1.94 o 
  -7   2   0      227.06      247.72      9.55 o 
  -6   2   0       78.18       86.33      1.94 o 
  -5   2   0       51.53       47.23      3.49 o 
  -4   2   0        4.96        6.05      0.90 o 
  -3   2   0      144.10      169.53      4.92 o 
  -2   2   0      415.27      400.03      9.60 o 
  -1   2   0     6129.54     5903.58     94.89 o 
   0   2   0    13491.89    13285.39    176.23 o 
   1   2   0       85.94       85.96      1.56 o 
   2   2   0     9818.42     9840.32    302.56 o 
   3   2   0      216.44      287.18      9.09 o 
   4   2   0     2434.06     2514.08     77.32 o 
   5   2   0        1.10        1.15      0.65 o 
   6   2   0      883.55      886.20     13.83 o 
   7   2   0      115.15      122.20      2.03 o 
   8   2   0      136.33      150.74      2.39 o 
  -8   3   0       39.03       39.63      2.77 o 
  -7   3   0        4.57        5.94      0.59 o 
  -6   3   0      833.38      888.03     36.04 o 
  -5   3   0      860.09      917.92     54.75 o 
  -4   3   0      748.83      731.30     37.70 o 
  -3   3   0     2447.01     2513.53     77.41 o 
  -2   3   0     9706.86     9557.22    133.75 o 
  -1   3   0     3887.63     3768.29     58.35 o 
   0   3   0      689.89      697.57      7.10 o 
   1   3   0     1592.15     1457.75     24.97 o 
   2   3   0      666.37      652.36     13.90 o 
   3   3   0       80.83       61.55      1.69 o 
   4   3   0      125.00      117.38      3.41 o 
   5   3   0       22.96       23.49      1.58 o 
   6   3   0        5.43        3.94      0.83 o 
   7   3   0       69.03       71.93      2.87 o 
  -8   4   0        2.12        0.76      1.94 o 
  -7   4   0     1400.51     1561.22     48.38 o 
  -6   4   0       77.92       82.79      2.66 o 
  -5   4   0      272.88      296.76      7.54 o 
  -4   4   0       14.41       15.01      1.52 o 
  -3   4   0      103.02      109.91      2.28 o 
  -2   4   0       21.03       13.77      0.45 o 
  -1   4   0     1431.62     1610.80     25.02 o 
   0   4   0      632.09      660.51      8.15 o 
   1   4   0     2398.07     2543.54     32.22 o 
   2   4   0     1666.24     1752.26     32.30 o 
   3   4   0      142.24      160.58      4.16 o 
   4   4   0     1617.72     1689.78     37.00 o 
   5   4   0       14.88       14.62      0.80 o 
   6   4   0     1393.11     1343.57      8.16 o 
   7   4   0      151.20      143.46      2.97 o 
  -7   5   0      116.50      128.76      1.86 o 
  -6   5   0      113.66      114.41      1.78 o 
  -5   5   0        1.77        2.24      0.72 o 
  -4   5   0      601.39      615.26     16.84 o 
  -3   5   0       21.78       22.67      0.61 o 
  -2   5   0     1362.74     1372.07     26.01 o 
  -1   5   0      993.42      942.51     12.31 o 
   0   5   0     5340.46     5304.68     39.74 o 
   1   5   0     3735.31     3871.90     48.57 o 
   2   5   0     1592.39     1592.77     27.93 o 
   3   5   0     1098.94     1101.46     24.41 o 
   4   5   0      391.32      407.22     10.09 o 
   5   5   0     2009.37     2054.09     73.95 o 
   6   5   0       89.88       99.97      8.65 o 
   7   5   0       79.57       88.88      2.63 o 
  -7   6   0       57.13       68.27      1.94 o 
  -6   6   0       24.49       26.35      1.52 o 
  -5   6   0     1109.27     1113.78      6.71 o 
  -4   6   0        7.43        6.99      0.57 o 
  -3   6   0     1006.53     1026.77     19.06 o 
  -2   6   0        4.36       14.36      5.01 o 
  -1   6   0     2026.53     2001.37     30.18 o 
   0   6   0      990.22      944.66     10.09 o 
   1   6   0     1885.85     1898.21     20.97 o 
   2   6   0       33.46       33.36      0.84 o 
   3   6   0        1.85        2.91      0.47 o 
   4   6   0       58.21       56.80      1.50 o 
   5   6   0      116.84      116.83      3.87 o 
   6   6   0      315.02      342.84     16.93 o 
  -6   7   0       25.28       29.19      1.73 o 
  -5   7   0        0.87       -0.69      1.04 o 
  -4   7   0       23.33       22.38      0.97 o 
  -3   7   0       11.28       11.26      0.87 o 
  -2   7   0       15.93       18.75      1.00 o 
  -1   7   0        0.07        3.50      2.14 o 
   0   7   0      698.88      678.16     10.57 o 
   1   7   0      289.85      284.22      5.08 o 
   2   7   0       38.29       42.31      0.91 o 
   3   7   0        3.73        3.42      0.56 o 
   4   7   0      380.88      393.52      7.30 o 
   5   7   0      350.97      345.97     13.18 o 
  -5   8   0       67.36       67.58      2.35 o 
  -4   8   0        0.69       -0.06      0.63 o 
  -3   8   0      528.97      550.25      8.12 o 
  -2   8   0       11.29        9.75      0.70 o 
  -1   8   0     2996.99     2890.52     44.21 o 
   0   8   0      324.40      303.22      5.57 o 
   1   8   0     1379.33     1330.90     21.79 o 
   2   8   0      574.17      552.80     11.16 o 
   3   8   0      302.33      311.67      4.57 o 
   4   8   0        1.41        1.24      0.70 o 
  -3   9   0      127.38      125.02      1.63 o 
  -2   9   0      497.73      485.48      2.67 o 
  -1   9   0       34.54       30.12      1.21 o 
   0   9   0        2.20        1.46      0.63 o 
   1   9   0        3.98        3.15      0.64 o 
   2   9   0       11.02       10.49      0.75 o 
  -3  -9   1      183.39      176.61      3.67 o 
  -2  -9   1       50.14       48.51      1.13 o 
  -1  -9   1      107.22      101.52      1.35 o 
   0  -9   1        2.75        2.81      0.63 o 
   1  -9   1      872.18      870.24     13.69 o 
   2  -9   1        8.13        7.75      0.74 o 
   3  -9   1      582.91      595.38      5.40 o 
   4  -9   1       51.80       52.08      1.74 o 
  -4  -8   1      304.31      298.39      7.40 o 
  -3  -8   1      415.19      430.68      7.34 o 
  -2  -8   1      294.84      289.33      5.31 o 
  -1  -8   1      390.42      385.77      7.54 o 
   0  -8   1     1336.19     1279.22     19.40 o 
   1  -8   1      193.83      185.02      2.28 o 
   2  -8   1     1197.36     1147.66     11.45 o 
   3  -8   1       41.69       44.79      1.09 o 
   4  -8   1      634.75      635.38     12.53 o 
   5  -8   1       21.29       19.02      1.73 o 
  -5  -7   1       98.32      106.35      2.98 o 
  -4  -7   1       37.81       38.93      1.06 o 
  -3  -7   1       10.60       10.11      0.61 o 
  -2  -7   1      798.49      790.71     13.96 o 
  -1  -7   1      105.91      106.13      1.60 o 
   0  -7   1     1052.49     1019.45     14.18 o 
   1  -7   1       11.49        9.67      0.52 o 
   2  -7   1        0.07        0.73      0.86 o 
   3  -7   1      694.48      708.52     12.99 o 
   4  -7   1      191.74      183.71      4.27 o 
   5  -7   1      640.23      642.80      5.53 o 
   6  -7   1        6.08        7.95      1.25 o 
  -6  -6   1        0.24        0.01      0.69 o 
  -5  -6   1       44.53       46.13      2.46 o 
  -4  -6   1       35.60       30.23      0.95 o 
  -3  -6   1     1257.98     1254.22     22.99 o 
  -2  -6   1      595.68      567.01      9.35 o 
  -1  -6   1     1914.66     1905.58     20.22 o 
   0  -6   1     3163.64     3056.09     36.90 o 
   1  -6   1      616.70      589.24      9.07 o 
   2  -6   1      964.70      964.95     19.40 o 
   3  -6   1       16.80       13.95      0.74 o 
   4  -6   1     1042.96     1019.24     33.10 o 
   5  -6   1        0.32        0.55      0.90 o 
   6  -6   1      151.61      157.78      2.63 o 
   7  -6   1       21.74       24.00      1.52 o 
  -7  -5   1        5.31        4.43      1.25 o 
  -6  -5   1      235.12      238.61     24.56 o 
  -5  -5   1        8.64        6.47      0.63 o 
  -4  -5   1      118.52      125.10      3.72 o 
  -3  -5   1      103.91       99.34      2.28 o 
  -2  -5   1     1095.56     1127.68     20.18 o 
  -1  -5   1     3516.93     3522.09     38.22 o 
   0  -5   1      619.05      584.14      6.17 o 
   1  -5   1     2741.67     2877.62     42.96 o 
   2  -5   1      157.74      147.45      2.80 o 
   3  -5   1      195.80      191.29      4.08 o 
   4  -5   1      209.56      190.64     18.89 o 
   5  -5   1       75.12       72.50      1.55 o 
   6  -5   1        6.49        5.32      0.85 o 
   7  -5   1      163.05      181.43      2.18 o 
  -7  -4   1      778.43      800.51      6.29 o 
  -6  -4   1       95.40       99.28      5.46 o 
  -5  -4   1      900.79      903.31     28.50 o 
  -4  -4   1       80.94       72.31      1.92 o 
  -3  -4   1      792.17      783.42     17.17 o 
  -2  -4   1       39.48       41.33      0.58 o 
  -1  -4   1      172.24      160.40      2.95 o 
   0  -4   1      569.58      597.61      7.55 o 
   1  -4   1     3982.86     4109.73     61.83 o 
   2  -4   1     5802.44     6007.14    102.72 o 
   3  -4   1      887.28      883.66      9.69 o 
   4  -4   1      224.57      215.32      2.73 o 
   5  -4   1       39.90       35.44      1.15 o 
   6  -4   1      538.48      562.98     10.20 o 
   7  -4   1        3.72        3.71      1.21 o 
  -7  -3   1        2.04        1.74      0.84 o 
  -6  -3   1        6.12        6.34      0.91 o 
  -5  -3   1       26.08       29.87      2.38 o 
  -4  -3   1      355.96      354.03     10.41 o 
  -3  -3   1      388.76      459.73     11.19 o 
  -2  -3   1     8268.11     8102.34    183.52 o 
  -1  -3   1       66.32      124.37      2.13 o 
   0  -3   1     2097.03     1928.76     20.47 o 
   1  -3   1     5563.26     5383.96     65.16 o 
   2  -3   1     6223.71     5953.72     61.91 o 
   3  -3   1     2387.20     2289.75    135.47 o 
   4  -3   1      380.08      388.59     17.09 o 
   5  -3   1      211.28      216.45      6.47 o 
   6  -3   1      120.77      120.78      3.87 o 
   7  -3   1      223.88      239.70      6.50 o 
   8  -3   1       33.68       37.14      2.77 o 
  -8  -2   1      114.85      124.81      2.39 o 
  -7  -2   1      709.97      752.40     18.78 o 
  -6  -2   1      330.03      318.68     12.14 o 
  -5  -2   1     1480.95     1387.07     37.11 o 
  -4  -2   1       89.83       99.49      3.86 o 
  -3  -2   1     3311.11     3238.77     97.19 o 
  -2  -2   1       36.01       32.22      0.83 o 
  -1  -2   1     6080.23     5865.79    127.18 o 
   0  -2   1      547.41      499.41      4.25 o 
   1  -2   1       81.82       85.55      1.71 o 
   2  -2   1       53.29       54.24      1.52 o 
   3  -2   1       12.81       12.34      0.68 o 
   4  -2   1      240.51      256.70      6.47 o 
   5  -2   1       58.35       63.84      3.04 o 
   6  -2   1      483.70      471.52      4.01 o 
   7  -2   1       16.06       16.22      1.63 o 
   8  -2   1      449.09      511.58      6.99 o 
  -8  -1   1      383.86      432.87     12.28 o 
  -7  -1   1       20.98       22.18      0.75 o 
  -6  -1   1      375.74      373.75     22.83 o 
  -5  -1   1     1129.41     1087.88     54.30 o 
  -4  -1   1       10.10       11.67      0.67 o 
  -3  -1   1        8.43       19.47      0.83 o 
  -2  -1   1     1358.90     1395.87     56.03 o 
   2  -1   1     5806.72     5347.14    349.57 o 
   3  -1   1      305.55      277.85      3.04 o 
   4  -1   1     4939.01     4908.74    132.48 o 
   5  -1   1     1705.05     1784.46     52.50 o 
   6  -1   1      843.67      835.68     14.11 o 
   7  -1   1      180.62      163.77     15.08 o 
   8  -1   1       56.99       45.01      8.02 o 
  -8   0   1       27.12       29.77      1.08 o 
  -7   0   1       92.29      102.51      9.51 o 
  -6   0   1      240.55      240.32     16.60 o 
  -5   0   1     1274.30     1152.28     53.61 o 
  -4   0   1      843.18      851.56     58.50 o 
  -3   0   1       74.32       51.19      1.66 o 
  -2   0   1     1225.88     1137.44      5.67 o 
   2   0   1     3668.70     3610.90    217.32 o 
   3   0   1     1312.45     1282.33     68.51 o 
   4   0   1        6.24        3.72      0.49 o 
   5   0   1     1176.01     1257.69    114.44 o 
   6   0   1        0.51        0.84      0.61 o 
   7   0   1        0.31        0.40      0.62 o 
   8   0   1        3.78        4.55      0.75 o 
  -8   1   1       91.45       98.15      3.46 o 
  -7   1   1      418.16      405.67      4.15 o 
  -6   1   1      878.82      818.98      7.75 o 
  -5   1   1      421.53      371.10      4.98 o 
  -4   1   1       17.05        7.95      1.11 o 
  -3   1   1     1202.94     1051.46      6.43 o 
  -1   1   1     5729.64     5922.30    257.43 o 
   1   1   1      112.61      140.87      2.49 o 
   2   1   1      202.73      217.46      6.08 o 
   3   1   1       91.01       80.14      2.65 o 
   4   1   1     3638.06     3980.36    107.98 o 
   5   1   1     2245.31     2331.88    127.27 o 
   6   1   1     1031.88     1084.50     47.73 o 
   7   1   1      460.02      496.73     21.82 o 
   8   1   1      594.09      693.78      5.05 o 
  -8   2   1      152.41      154.04      4.15 o 
  -7   2   1       12.64       13.76      1.80 o 
  -6   2   1        2.20        1.18      1.45 o 
  -5   2   1       27.21       30.71      2.73 o 
  -4   2   1     1191.81     1229.99     54.41 o 
  -3   2   1     4443.92     4391.89    201.55 o 
  -2   2   1     2978.57     2946.68    104.21 o 
  -1   2   1     9523.25     9517.68    179.77 o 
   0   2   1     1929.58     2108.15     15.39 o 
   1   2   1    17682.11    18335.86    313.52 o 
   2   2   1      834.60      906.03     18.92 o 
   3   2   1    15038.49    15717.75    460.45 o 
   4   2   1      454.63      516.43     14.72 o 
   5   2   1      232.33      257.55     13.05 o 
   6   2   1       30.36       30.61      2.21 o 
   7   2   1      124.35      139.38      2.63 o 
   8   2   1        9.66       11.14      1.25 o 
  -8   3   1       17.49       18.61      2.35 o 
  -7   3   1      636.12      634.57      7.40 o 
  -6   3   1       41.86       46.75      3.25 o 
  -5   3   1      485.31      492.83     25.39 o 
  -4   3   1       50.54       45.91      4.25 o 
  -3   3   1     4006.02     4033.80    127.33 o 
  -2   3   1     3860.03     3822.66     71.37 o 
  -1   3   1     7850.81     8343.70    142.86 o 
   0   3   1     2179.68     2327.65     20.48 o 
   1   3   1      235.83      232.35      3.24 o 
   2   3   1     2108.46     2320.14     50.48 o 
   3   3   1        8.89       17.18      1.27 o 
   4   3   1       74.16       74.10      1.80 o 
   5   3   1        0.36        0.47      0.42 o 
   6   3   1      522.18      543.89      5.05 o 
   7   3   1      122.26      122.50      2.70 o 
  -8   4   1      262.66      293.28      5.46 o 
  -7   4   1       15.65       13.02      0.93 o 
  -6   4   1      993.69     1048.72     51.26 o 
  -5   4   1       23.43       25.33      1.04 o 
  -4   4   1      226.33      225.18      8.51 o 
  -3   4   1       13.32       14.88      0.64 o 
  -2   4   1      469.49      527.93      9.18 o 
  -1   4   1       65.11       56.78      1.74 o 
   0   4   1     1089.42     1135.60     16.22 o 
   1   4   1      972.96      994.35     12.49 o 
   2   4   1     4042.91     4352.16     80.59 o 
   3   4   1     2885.95     3054.24     71.74 o 
   4   4   1      561.16      594.05     17.35 o 
   5   4   1      793.73      853.64     28.35 o 
   6   4   1       98.65      104.35      9.06 o 
   7   4   1      423.79      421.52      4.84 o 
  -7   5   1       24.05       25.43      1.73 o 
  -6   5   1       76.95       75.41      2.70 o 
  -5   5   1       62.73       62.36      3.39 o 
  -4   5   1       10.40        9.27      0.73 o 
  -3   5   1      563.34      584.36     13.43 o 
  -2   5   1      127.20      135.13      2.29 o 
  -1   5   1     2743.04     2748.54     32.83 o 
   0   5   1     1112.28     1032.45     12.90 o 
   1   5   1     3722.09     3773.47     39.18 o 
   2   5   1      366.61      356.84      5.38 o 
   3   5   1      254.60      232.99      4.39 o 
   4   5   1      456.57      484.45     13.41 o 
   5   5   1      249.32      246.92      7.32 o 
   6   5   1      113.10      123.33      6.90 o 
  -7   6   1       13.23       15.77      1.38 o 
  -6   6   1      762.16      819.19      5.60 o 
  -5   6   1       15.12       12.93      1.38 o 
  -4   6   1     2001.44     2053.18     48.57 o 
  -3   6   1       58.94       56.95      1.04 o 
  -2   6   1        6.50        7.60      0.76 o 
  -1   6   1        2.31        1.10      0.40 o 
   0   6   1      108.24      107.95      1.41 o 
   1   6   1        1.32        0.56      0.42 o 
   2   6   1      646.39      637.37      8.13 o 
   3   6   1      127.09      123.30      1.72 o 
   4   6   1        2.71        1.50      0.60 o 
   5   6   1      413.40      449.59     15.52 o 
   6   6   1       18.45       19.37      1.12 o 
  -6   7   1        0.33       -0.28      1.04 o 
  -5   7   1       30.84       29.40      1.73 o 
  -4   7   1      102.56      100.02      2.77 o 
  -3   7   1      253.74      257.64      5.08 o 
  -2   7   1       77.32       76.64      1.14 o 
  -1   7   1      962.77      926.79     11.87 o 
   0   7   1       22.29       25.48      1.54 o 
   1   7   1     1043.26     1011.43     17.76 o 
   2   7   1      327.10      311.10      4.62 o 
   3   7   1     1354.58     1338.66     22.68 o 
   4   7   1      361.98      361.63      9.53 o 
   5   7   1      298.66      314.00      8.03 o 
  -5   8   1      151.86      143.11      3.11 o 
  -4   8   1      322.29      320.52      9.20 o 
  -3   8   1       51.73       53.17      1.16 o 
  -2   8   1     1671.30     1625.05     12.02 o 
  -1   8   1       16.42       15.11      0.77 o 
   0   8   1      826.08      808.58     11.16 o 
   1   8   1      321.35      298.11      5.33 o 
   2   8   1      153.27      149.71      2.19 o 
   3   8   1       55.34       51.24      1.15 o 
   4   8   1       93.97       89.44      1.79 o 
  -3   9   1       48.41       51.74      1.39 o 
  -2   9   1       62.77       52.47      1.30 o 
  -1   9   1      301.13      287.29      2.20 o 
   0   9   1       72.93       68.28      1.23 o 
   1   9   1       15.26       13.82      0.80 o 
   2   9   1       52.28       49.51      1.27 o 
  -3  -9   2        6.54        6.71      0.88 o 
  -2  -9   2      304.37      298.57      4.28 o 
  -1  -9   2       70.16       64.11      1.31 o 
   0  -9   2      482.66      466.16      7.96 o 
   1  -9   2       81.57       79.46      1.85 o 
   2  -9   2      977.18      940.58      4.72 o 
   3  -9   2       22.76       21.43      1.03 o 
   4  -9   2      293.39      308.51      7.14 o 
  -4  -8   2      149.14      138.94      3.25 o 
  -3  -8   2     1022.78      994.28     15.89 o 
  -2  -8   2        9.38        6.52      0.67 o 
  -1  -8   2      681.91      685.17     10.31 o 
   0  -8   2        1.02        0.47      0.53 o 
   1  -8   2      169.89      159.25      2.75 o 
   2  -8   2       19.35       14.03      0.77 o 
   3  -8   2        8.18        7.99      0.69 o 
   4  -8   2       21.00       21.21      1.03 o 
   5  -8   2       21.90       25.25      1.80 o 
  -5  -7   2      158.96      165.70      6.07 o 
  -4  -7   2      178.13      168.79      4.23 o 
  -3  -7   2        0.69        0.81      0.48 o 
  -2  -7   2       42.86       38.95      0.87 o 
  -1  -7   2        4.75        4.66      0.54 o 
   0  -7   2      722.41      689.64      8.48 o 
   1  -7   2      250.20      227.95      3.25 o 
   2  -7   2      717.11      730.51     14.16 o 
   3  -7   2        2.58        0.73      0.56 o 
   4  -7   2     1372.96     1365.69     25.32 o 
   5  -7   2      103.31      106.04      2.63 o 
   6  -7   2       97.13      107.35      2.56 o 
  -6  -6   2        7.44        7.69      1.14 o 
  -5  -6   2        1.31        0.37      0.62 o 
  -4  -6   2     1117.73     1100.84     34.98 o 
  -3  -6   2      645.85      646.30     14.33 o 
  -2  -6   2      362.30      359.30      5.04 o 
  -1  -6   2     4667.14     4583.47     57.80 o 
   0  -6   2     1092.44     1042.42     14.86 o 
   1  -6   2     1864.87     1767.93     24.13 o 
   2  -6   2      163.80      162.28      2.99 o 
   3  -6   2     2875.29     2901.46     60.28 o 
   4  -6   2       99.14       99.77      2.29 o 
   5  -6   2      685.91      677.25      5.33 o 
   6  -6   2       26.73       27.74      1.59 o 
   7  -6   2       37.31       35.21      1.66 o 
  -7  -5   2      289.08      277.86      4.08 o 
  -6  -5   2       49.54       48.30      5.29 o 
  -5  -5   2     1270.58     1343.84     52.72 o 
  -4  -5   2      248.12      250.52      5.90 o 
  -3  -5   2     4189.78     4187.10     91.92 o 
  -2  -5   2      102.73       98.10      1.52 o 
  -1  -5   2      295.48      288.24      2.36 o 
   0  -5   2      474.43      462.42      4.18 o 
   1  -5   2      124.81      124.98      1.76 o 
   2  -5   2      121.90      109.01      2.80 o 
   3  -5   2      316.02      329.58      6.06 o 
   4  -5   2      601.53      536.97     67.38 o 
   5  -5   2       81.14       80.24      1.94 o 
   6  -5   2      450.36      492.98      4.08 o 
   7  -5   2        7.36        6.43      0.97 o 
  -7  -4   2        2.00        2.74      0.81 o 
  -6  -4   2       10.76       12.00      1.04 o 
  -5  -4   2      195.49      210.08      8.88 o 
  -4  -4   2        0.68        1.66      0.93 o 
  -3  -4   2      453.02      461.42      9.21 o 
  -2  -4   2       40.39       32.56      0.50 o 
  -1  -4   2       88.31       79.82      1.36 o 
   0  -4   2      701.41      645.22     10.46 o 
   1  -4   2      276.62      209.66      3.12 o 
   2  -4   2     2644.94     2699.73     40.07 o 
   3  -4   2     3153.10     3247.19     42.66 o 
   4  -4   2       66.46       64.67      1.07 o 
   5  -4   2      521.33      545.91      4.60 o 
   6  -4   2       86.46       91.43      1.58 o 
   7  -4   2      551.51      624.89      4.15 o 
   8  -4   2        9.27       13.07      1.11 o 
  -7  -3   2      202.81      195.53      4.68 o 
  -6  -3   2        4.44        1.72      0.76 o 
  -5  -3   2      461.58      488.84     26.49 o 
  -4  -3   2        0.09       -0.76      0.38 o 
  -3  -3   2     3505.52     3607.81     88.04 o 
  -2  -3   2      180.37      172.06      4.45 o 
  -1  -3   2       23.89       48.12      0.91 o 
   0  -3   2     2704.18     2658.82     40.79 o 
   1  -3   2     1825.53     1846.77     26.39 o 
   2  -3   2     4865.83     4936.25     63.47 o 
   3  -3   2       15.34        7.97      0.57 o 
   4  -3   2        2.39        3.51      0.42 o 
   5  -3   2       33.85       35.92      1.83 o 
   6  -3   2      378.56      418.43      8.96 o 
   7  -3   2      194.70      216.94      7.09 o 
  -8  -2   2      564.63      656.37     18.67 o 
  -7  -2   2      134.41      136.28      3.36 o 
  -6  -2   2     1009.51     1000.49     22.53 o 
  -5  -2   2      161.00      161.31      4.60 o 
  -4  -2   2     2444.04     2566.23    104.46 o 
  -3  -2   2     3304.23     3530.84    101.28 o 
  -2  -2   2       26.66       19.33      0.47 o 
  -1  -2   2       75.27       96.07      1.53 o 
   0  -2   2      481.31      504.35      6.33 o 
   1  -2   2     1602.91     1682.03     33.48 o 
   2  -2   2     5500.56     5385.37    300.99 o 
   3  -2   2     2095.68     2197.49     32.90 o 
   4  -2   2     2045.09     1926.15     50.89 o 
   5  -2   2     2499.39     2276.11    165.91 o 
   6  -2   2       12.97       12.87      1.38 o 
   7  -2   2      299.41      302.14     12.35 o 
   8  -2   2       40.05       39.36      1.18 o 
  -8  -1   2       29.32       30.02      1.49 o 
  -7  -1   2      321.25      359.16     15.36 o 
  -6  -1   2      238.63      232.94      7.95 o 
  -5  -1   2      175.90      160.82      4.68 o 
  -4  -1   2       44.32       47.32      1.38 o 
  -3  -1   2      279.34      262.46     14.17 o 
  -2  -1   2      662.66      741.92     28.52 o 
  -1  -1   2    10150.55     9660.51    186.80 o 
   2  -1   2       70.88       89.66      6.25 o 
   3  -1   2     6165.87     5819.21    220.78 o 
   4  -1   2     4801.36     4783.47     33.49 o 
   5  -1   2     1318.47     1289.44      5.06 o 
   6  -1   2       53.46       55.67      4.29 o 
   7  -1   2       98.90       84.59     10.03 o 
   8  -1   2       63.72       52.43      1.38 o 
  -8   0   2       52.02       62.81      3.11 o 
  -7   0   2      329.32      354.62     30.95 o 
  -6   0   2      887.46      876.01     53.50 o 
  -5   0   2     1392.88     1303.56     53.02 o 
  -4   0   2     3485.69     3416.81    202.71 o 
  -3   0   2       43.96       41.31      7.44 o 
  -2   0   2      370.97      348.10     15.88 o 
   2   0   2     1053.89     1160.34     90.05 o 
   3   0   2       91.91       79.44      2.52 o 
   4   0   2       53.14       43.53      2.01 o 
   5   0   2      225.30      261.67     21.93 o 
   6   0   2       19.16       25.02      1.28 o 
   7   0   2       85.34       96.35      2.08 o 
   8   0   2       13.35       17.57      1.31 o 
  -8   1   2      258.57      273.50      5.26 o 
  -7   1   2      379.47      357.40      5.53 o 
  -6   1   2      286.62      262.23      4.57 o 
  -5   1   2     1656.64     1482.81      9.48 o 
  -4   1   2      414.31      365.70      4.43 o 
  -3   1   2        4.11        2.28      0.76 o 
  -2   1   2    10520.94     8780.42     39.29 o 
  -1   1   2     1010.66     1146.42     19.21 o 
   1   1   2     1118.99     1314.87     13.09 o 
   2   1   2     1114.69     1219.67     18.71 o 
   3   1   2     6002.58     6380.60     94.61 o 
   4   1   2      528.08      569.23     10.43 o 
   5   1   2      703.45      732.05     36.63 o 
   6   1   2      117.34      139.42      4.88 o 
   7   1   2      458.78      513.31      4.50 o 
   8   1   2      118.30      130.73      2.56 o 
  -8   2   2       10.14       11.14      2.08 o 
  -7   2   2        8.29        8.85      1.80 o 
  -6   2   2       25.04       23.66      2.01 o 
  -5   2   2     1030.54      954.69      7.68 o 
  -4   2   2     3117.50     3204.89    209.09 o 
  -3   2   2      842.16      900.96     55.34 o 
  -2   2   2    13335.76    13556.74    576.33 o 
  -1   2   2     2828.04     3289.85     53.47 o 
   0   2   2      186.62      270.10      3.92 o 
   1   2   2      103.91      138.61      2.14 o 
   2   2   2    11052.52    11716.55    190.69 o 
   3   2   2        1.38        3.86      0.31 o 
   4   2   2      534.95      620.38     17.93 o 
   5   2   2       12.82       18.37      0.81 o 
   6   2   2      236.81      262.29      3.46 o 
   7   2   2       55.15       61.49      2.01 o 
   8   2   2       16.73       18.68      1.59 o 
  -8   3   2      474.66      512.35      6.99 o 
  -7   3   2       56.00       56.51      2.77 o 
  -6   3   2     1339.77     1413.98    105.07 o 
  -5   3   2      169.20      167.75     12.66 o 
  -4   3   2     2320.55     2367.95    135.50 o 
  -3   3   2     1294.66     1370.07     53.56 o 
  -2   3   2     4018.29     4115.17    106.76 o 
  -1   3   2      498.22      466.56      9.62 o 
   0   3   2      585.09      704.51      8.17 o 
   1   3   2     1176.44     1344.38     15.61 o 
   2   3   2      211.29      244.73      4.53 o 
   3   3   2      377.98      403.12     10.28 o 
   4   3   2        7.50        8.61      0.50 o 
   5   3   2      693.87      758.02     19.90 o 
   6   3   2       43.75       40.95      1.87 o 
   7   3   2      488.61      526.53      5.19 o 
  -7   4   2      191.25      220.85     12.52 o 
  -6   4   2       12.51       12.08      0.93 o 
  -5   4   2       51.62       53.29      4.84 o 
  -4   4   2       19.41       41.36     14.08 o 
  -3   4   2      323.03      340.87      6.95 o 
  -2   4   2      962.21     1030.98     19.11 o 
  -1   4   2       81.65      112.32      2.23 o 
   0   4   2     1019.89      993.09      8.68 o 
   1   4   2     2405.83     2427.52     27.93 o 
   2   4   2     2974.72     2989.69     53.85 o 
   3   4   2      438.05      490.44     11.88 o 
   4   4   2     3228.07     3346.87     89.98 o 
   5   4   2      342.35      364.15      9.98 o 
   6   4   2     1099.58     1180.31    103.03 o 
   7   4   2      146.91      150.65      3.18 o 
  -7   5   2        2.13        1.26      0.80 o 
  -6   5   2      292.32      312.42      8.78 o 
  -5   5   2        0.65        0.55      0.97 o 
  -4   5   2     1986.73     1924.37     59.83 o 
  -3   5   2       16.43       17.78      0.64 o 
  -2   5   2     1245.33     1332.79     29.35 o 
  -1   5   2      677.18      683.59      8.06 o 
   0   5   2     4656.57     4754.15     49.46 o 
   1   5   2     1312.97     1330.36     13.73 o 
   2   5   2      369.16      396.70      7.07 o 
   3   5   2       12.58       10.99      0.53 o 
   4   5   2        0.97        0.58      0.51 o 
   5   5   2       37.04       35.65      1.03 o 
   6   5   2        9.47        9.66      0.92 o 
  -6   6   2       65.71       65.37      2.01 o 
  -5   6   2      438.15      449.05      4.43 o 
  -4   6   2        4.19        1.95      0.86 o 
  -3   6   2       53.14       55.80      1.01 o 
  -2   6   2       35.20       38.53      0.80 o 
  -1   6   2        0.32        0.59      0.41 o 
   0   6   2      176.86      172.29      1.67 o 
   1   6   2      267.09      267.89      3.02 o 
   2   6   2       33.05       32.94      0.83 o 
   3   6   2      269.09      283.94      4.66 o 
   4   6   2      611.79      595.12     14.18 o 
   5   6   2        9.71       11.24      0.77 o 
   6   6   2      143.52      151.69      7.17 o 
  -6   7   2       59.89       60.39      2.14 o 
  -5   7   2        5.16        4.63      1.25 o 
  -4   7   2        2.03        3.17      0.88 o 
  -3   7   2       20.59       19.08      0.88 o 
  -2   7   2      302.65      302.83      2.66 o 
  -1   7   2      251.01      246.79      3.74 o 
   0   7   2     1948.15     1921.96     29.30 o 
   1   7   2      507.26      469.39      9.32 o 
   2   7   2     2061.60     2014.95     35.54 o 
   3   7   2      405.49      387.88      7.49 o 
   4   7   2      327.02      323.13      6.67 o 
   5   7   2        9.54       10.66      0.81 o 
  -5   8   2      178.25      184.06      3.46 o 
  -4   8   2       79.42       83.65      1.97 o 
  -3   8   2      935.08      950.31     14.27 o 
  -2   8   2       83.19       82.16      1.35 o 
  -1   8   2      427.11      428.78      5.91 o 
   0   8   2       23.80       24.85      0.86 o 
   1   8   2        5.10        7.04      0.68 o 
   2   8   2       59.03       57.50      1.27 o 
   3   8   2        0.71        0.84      0.61 o 
   4   8   2       19.19       18.88      1.00 o 
  -3   9   2       20.77       19.97      1.12 o 
  -2   9   2       16.23       14.19      0.88 o 
  -1   9   2        0.05       -0.47      0.67 o 
   0   9   2       34.15       34.95      1.02 o 
   1   9   2       71.80       68.04      1.23 o 
   2   9   2      569.42      571.64     11.29 o 
  -3  -9   3      254.94      259.85      6.73 o 
  -2  -9   3       80.42       77.55      1.27 o 
  -1  -9   3      399.38      384.52      5.93 o 
   0  -9   3      200.88      182.65      3.29 o 
   1  -9   3      803.76      779.28     13.57 o 
   2  -9   3      189.90      180.21      1.77 o 
   3  -9   3      573.48      583.11      5.32 o 
   4  -9   3       94.75       97.75      1.68 o 
  -4  -8   3      877.03      860.66     20.68 o 
  -3  -8   3      287.31      282.93      5.54 o 
  -2  -8   3     1280.82     1258.89     20.55 o 
  -1  -8   3      306.64      294.98      5.66 o 
   0  -8   3      487.43      452.26      8.52 o 
   1  -8   3       80.42       80.28      1.75 o 
   2  -8   3        1.80        2.09      0.55 o 
   3  -8   3        8.34        8.09      0.71 o 
   4  -8   3      115.08      114.04      1.62 o 
   5  -8   3      165.06      163.38      3.25 o 
  -5  -7   3        0.79        0.25      0.61 o 
  -4  -7   3        7.10        6.97      0.69 o 
  -3  -7   3       51.63       50.06      1.06 o 
  -2  -7   3       99.11       99.14      1.67 o 
  -1  -7   3       71.75       62.12      1.27 o 
   0  -7   3       91.37       95.54      1.12 o 
   1  -7   3     1055.46     1013.44     16.50 o 
   2  -7   3        2.11        1.52      0.61 o 
   3  -7   3     1934.53     1964.43     26.81 o 
   4  -7   3       57.51       55.37      2.44 o 
   5  -7   3      987.06     1001.80      6.99 o 
   6  -7   3       11.61       11.76      1.38 o 
  -6  -6   3        8.73        8.21      0.88 o 
  -5  -6   3      672.02      703.59     26.33 o 
  -4  -6   3      310.81      311.56      7.05 o 
  -3  -6   3      226.12      216.57      4.01 o 
  -2  -6   3     2927.61     2880.84     50.44 o 
  -1  -6   3      615.76      569.49      8.63 o 
   0  -6   3     2049.05     1974.08     25.47 o 
   1  -6   3      491.80      480.69      7.75 o 
   2  -6   3     2175.30     2231.02     49.53 o 
   3  -6   3       25.74       25.74      0.88 o 
   4  -6   3      103.42      101.90      4.38 o 
   5  -6   3       33.42       35.07      1.66 o 
   6  -6   3       10.43       12.38      1.45 o 
   7  -6   3       12.71       13.42      1.38 o 
  -7  -5   3       37.18       37.70      2.08 o 
  -6  -5   3     1045.26     1037.44     67.29 o 
  -5  -5   3       48.92       46.13      1.43 o 
  -4  -5   3     2202.27     2222.41     63.76 o 
  -3  -5   3      360.84      353.04      7.03 o 
  -2  -5   3     1010.09      975.61     16.38 o 
  -1  -5   3      501.57      511.23      7.15 o 
   0  -5   3       45.12       52.00      0.99 o 
   1  -5   3      530.84      537.02      7.87 o 
   2  -5   3      100.53       94.17      1.32 o 
   3  -5   3      655.71      656.94      9.19 o 
   4  -5   3      453.77      395.56     54.22 o 
   5  -5   3      694.82      727.74      5.19 o 
   6  -5   3        7.15        6.85      1.04 o 
   7  -5   3      453.34      536.35      4.29 o 
  -7  -4   3        5.14        4.19      0.80 o 
  -6  -4   3      363.63      336.20      5.31 o 
  -5  -4   3      241.20      244.46     12.35 o 
  -4  -4   3      547.03      572.12     17.85 o 
  -3  -4   3      606.05      573.72     12.59 o 
  -2  -4   3     1648.00     1638.28     34.13 o 
  -1  -4   3      611.18      554.02      8.82 o 
   0  -4   3      681.05      595.73      9.42 o 
   1  -4   3     3459.03     3427.37     41.51 o 
   2  -4   3     8909.08     8901.59    115.23 o 
   3  -4   3     1246.56     1275.51     18.87 o 
   4  -4   3      638.08      657.95      3.46 o 
   5  -4   3        1.22        2.01      0.76 o 
   6  -4   3      650.16      695.51      4.70 o 
   7  -4   3        0.02       -0.28      0.76 o 
  -7  -3   3      411.12      397.83      9.23 o 
  -6  -3   3     1216.11     1176.89     18.67 o 
  -5  -3   3       50.73       51.92      2.55 o 
  -4  -3   3     5204.40     5226.71    197.36 o 
  -3  -3   3      782.28      777.63     17.79 o 
  -2  -3   3     8153.31     7967.42    174.32 o 
  -1  -3   3      186.52      189.38      2.90 o 
   0  -3   3     2212.38     2263.35     38.70 o 
   1  -3   3     4570.36     4504.24     66.67 o 
   2  -3   3        2.65        3.34      0.25 o 
   3  -3   3     1832.37     1749.26    187.16 o 
   4  -3   3      157.59      181.24      1.64 o 
   5  -3   3       49.19       60.32      1.52 o 
   6  -3   3       61.26       68.62      1.66 o 
   7  -3   3      312.16      352.84      3.25 o 
   8  -3   3        5.37        6.92      0.83 o 
  -8  -2   3       28.01       27.36      1.31 o 
  -7  -2   3      953.20      981.44     32.29 o 
  -6  -2   3      162.03      163.12      4.85 o 
  -5  -2   3     1416.12     1350.00     25.06 o 
  -4  -2   3      335.39      360.98     14.87 o 
  -3  -2   3       94.93      100.31      3.45 o 
  -2  -2   3      644.56      734.44     17.12 o 
  -1  -2   3     2135.04     2195.43     25.24 o 
   0  -2   3      338.37      339.55      3.86 o 
   1  -2   3     3284.86     3346.72     37.75 o 
   2  -2   3     1228.45     1371.99    129.57 o 
   3  -2   3     7848.80     8098.06    156.29 o 
   4  -2   3      622.22      615.93     39.53 o 
   5  -2   3     1518.19     1254.41      6.16 o 
   6  -2   3      768.84      642.94      4.36 o 
   7  -2   3        2.77        4.36      0.76 o 
   8  -2   3       81.20       86.46      1.73 o 
  -8  -1   3       17.97       20.09      1.05 o 
  -7  -1   3       35.71       35.69      2.84 o 
  -6  -1   3       53.55       47.56      2.44 o 
  -5  -1   3      311.21      307.80     13.24 o 
  -4  -1   3     1479.31     1332.12     40.54 o 
  -3  -1   3      234.41      263.81      8.03 o 
  -2  -1   3      133.59      126.72      3.55 o 
  -1  -1   3       28.22       30.06      3.01 o 
   0  -1   3     1987.40     1956.53      8.95 o 
   1  -1   3     2111.05     2088.97    114.99 o 
   2  -1   3      398.62      452.15     50.43 o 
   3  -1   3     6585.93     6659.04    293.04 o 
   4  -1   3     2409.11     2407.56    137.62 o 
   5  -1   3     1976.01     1856.19      7.89 o 
   6  -1   3       32.12       27.46      1.31 o 
   7  -1   3       49.29       41.99      1.45 o 
   8  -1   3       10.10        8.16      0.97 o 
  -8   0   3      114.93      117.45      3.80 o 
  -7   0   3      904.30      946.67     63.71 o 
  -6   0   3      323.23      301.12      8.13 o 
  -5   0   3     3393.43     3095.57    135.75 o 
  -4   0   3      357.27      388.89     14.79 o 
  -3   0   3     3830.66     3557.46    207.65 o 
  -2   0   3     1528.37     1542.99     87.66 o 
  -1   0   3    13569.84    11492.92   1902.95 o 
   1   0   3     1876.15     1761.74    103.22 o 
   2   0   3        9.12       18.51      1.52 o 
   3   0   3      160.54      130.69      8.53 o 
   4   0   3      564.23      541.68     31.10 o 
   5   0   3      842.45      888.08      5.46 o 
   6   0   3      883.44      954.14      5.81 o 
   7   0   3      220.83      242.23      3.11 o 
   8   0   3      200.84      211.04      2.97 o 
  -8   1   3        7.64        8.85      1.94 o 
  -7   1   3      683.86      645.08      7.26 o 
  -6   1   3      641.21      580.06      6.50 o 
  -5   1   3        4.32        4.50      1.31 o 
  -4   1   3       24.19       22.41      1.59 o 
  -3   1   3      424.75      447.75     21.46 o 
  -2   1   3     1502.95     1483.58    103.95 o 
  -1   1   3     4630.36     5366.51     96.63 o 
   0   1   3    10941.35    11593.54    112.64 o 
   1   1   3      175.01      204.23      2.62 o 
   2   1   3    19103.46    19453.50    423.11 o 
   3   1   3      853.14     1024.69     19.94 o 
   4   1   3     2627.62     2832.95     66.72 o 
   5   1   3      596.96      693.57      5.12 o 
   6   1   3      298.90      344.54      3.80 o 
   7   1   3      810.78      878.26      6.09 o 
   8   1   3       30.50       35.14      1.73 o 
  -8   2   3       56.93       63.15      2.97 o 
  -7   2   3        1.21        2.01      1.59 o 
  -6   2   3     1335.18     1212.07      9.34 o 
  -5   2   3        4.00        4.56      1.07 o 
  -4   2   3     2264.24     2270.01    218.09 o 
  -3   2   3     6434.10     6377.82    550.01 o 
  -2   2   3     1423.14     1339.20     44.04 o 
  -1   2   3     6270.47     6932.82    127.48 o 
   0   2   3      524.44      618.00      7.18 o 
   1   2   3    12491.61    13982.07    127.31 o 
   2   2   3       38.25       53.17      1.33 o 
   3   2   3     8594.14     9773.44    210.54 o 
   4   2   3       80.99       85.19      1.97 o 
   5   2   3       23.56       30.36      1.08 o 
   6   2   3       29.39       25.66      1.59 o 
   7   2   3       33.97       39.43      1.87 o 
   8   2   3       69.95       80.65      2.35 o 
  -8   3   3        0.91        0.28      1.80 o 
  -7   3   3      845.43      841.04      8.30 o 
  -6   3   3       21.08       21.09      1.83 o 
  -5   3   3     1951.74     2017.30    176.97 o 
  -4   3   3      771.37      793.40     65.95 o 
  -3   3   3     4759.85     4869.04    301.85 o 
  -2   3   3     3151.24     3467.83    105.94 o 
  -1   3   3     1229.42     1371.33     24.52 o 
   0   3   3      330.01      408.75      4.62 o 
   1   3   3       25.66       55.91      0.97 o 
   2   3   3     4825.66     5510.02     78.17 o 
   3   3   3      147.44      142.11      2.22 o 
   4   3   3      654.02      685.53     15.98 o 
   5   3   3      201.82      211.25      5.41 o 
   6   3   3      742.16      771.80      6.29 o 
   7   3   3       54.79       56.44      2.14 o 
  -7   4   3       59.96       69.33      5.91 o 
  -6   4   3       40.83       39.97      3.39 o 
  -5   4   3      545.31      572.30     44.20 o 
  -4   4   3       80.90       77.50      3.91 o 
  -3   4   3     1350.31     1491.16     34.03 o 
  -2   4   3      861.75      872.89     17.07 o 
  -1   4   3     2596.15     2673.36     42.59 o 
   0   4   3     1017.70     1014.48     13.83 o 
   1   4   3     2111.60     2183.82     23.25 o 
   2   4   3      174.44      154.05      2.70 o 
   3   4   3     1151.01     1222.28     28.12 o 
   4   4   3       41.40       41.42      1.19 o 
   5   4   3      965.74     1027.53     26.88 o 
   6   4   3       20.82       20.41      1.00 o 
   7   4   3       45.04       47.45      2.14 o 
  -7   5   3      503.78      600.17     40.74 o 
  -6   5   3        0.89        0.38      0.78 o 
  -5   5   3     2565.06     2593.68    145.50 o 
  -4   5   3      134.09      120.09      5.43 o 
  -3   5   3     1613.30     1747.09     35.90 o 
  -2   5   3     1262.47     1344.30     28.23 o 
  -1   5   3     1170.70     1140.18     14.07 o 
   0   5   3     2002.21     2079.94     19.78 o 
   1   5   3       46.92       45.79      1.47 o 
   2   5   3        3.18       10.86      1.79 o 
   3   5   3       53.92       55.41      1.13 o 
   4   5   3        0.36       -0.01      0.54 o 
   5   5   3      109.87      110.15      2.82 o 
   6   5   3      256.29      270.22      8.94 o 
  -6   6   3      213.43      250.88      3.32 o 
  -5   6   3       19.50       19.44      1.59 o 
  -4   6   3      262.02      272.14     14.46 o 
  -3   6   3      313.66      327.19      4.82 o 
  -2   6   3        7.25        5.19      0.52 o 
  -1   6   3       97.99       96.41      1.23 o 
   0   6   3      998.25      993.21      9.55 o 
   1   6   3      576.11      597.80      7.93 o 
   2   6   3     1469.68     1437.18     18.59 o 
   3   6   3      897.39      905.63     17.33 o 
   4   6   3     1051.06     1030.12     27.29 o 
   5   6   3      846.54      864.60     20.62 o 
  -6   7   3       71.50       78.92      2.35 o 
  -5   7   3      366.38      372.55      4.43 o 
  -4   7   3      201.88      196.33      8.92 o 
  -3   7   3      986.40     1009.23     15.76 o 
  -2   7   3       80.21       80.26      1.18 o 
  -1   7   3     1410.67     1390.35     14.50 o 
   0   7   3        1.19        0.67      0.51 o 
   1   7   3      513.31      509.27      8.46 o 
   2   7   3      663.35      640.09     11.07 o 
   3   7   3      597.58      608.01      7.98 o 
   4   7   3      355.18      339.19      6.93 o 
   5   7   3        3.00        3.22      0.76 o 
  -4   8   3       33.93       36.21      1.62 o 
  -3   8   3       74.66       70.50      1.42 o 
  -2   8   3      818.97      813.04      4.18 o 
  -1   8   3        5.30        3.64      0.62 o 
   0   8   3       97.98       88.81      1.16 o 
   1   8   3        0.12        0.12      0.56 o 
   2   8   3       82.62       76.83      1.29 o 
   3   8   3        0.23        0.49      0.63 o 
  -3   9   3       47.52       50.94      1.39 o 
  -2   9   3        0.53       -0.52      0.68 o 
  -1   9   3      203.71      190.98      1.87 o 
   0   9   3        1.33        1.27      0.66 o 
   1   9   3      624.15      602.36      6.23 o 
   0 -10   4       91.92       81.30      1.84 o 
   1 -10   4       70.08       65.09      1.74 o 
  -3  -9   4        2.37        0.30      0.80 o 
  -2  -9   4      551.60      535.38      8.26 o 
  -1  -9   4       32.76       32.90      1.01 o 
   0  -9   4     1091.83     1066.16     15.58 o 
   1  -9   4      111.29      107.70      1.94 o 
   2  -9   4      159.95      161.96      1.67 o 
   3  -9   4       17.25       16.18      0.93 o 
   4  -9   4      112.07      108.97      2.73 o 
  -4  -8   4       66.17       63.91      1.82 o 
  -3  -8   4      397.46      380.93      7.44 o 
  -2  -8   4      290.38      287.77      4.75 o 
  -1  -8   4      421.06      403.79      7.44 o 
   0  -8   4       34.69       28.39      0.84 o 
   1  -8   4        0.27        0.28      0.47 o 
   2  -8   4      108.56       98.67      2.09 o 
   3  -8   4       85.24       86.68      1.37 o 
   4  -8   4      156.69      152.60      3.56 o 
   5  -8   4       38.89       44.89      2.14 o 
  -5  -7   4        0.17        0.23      0.62 o 
  -4  -7   4       24.62       24.19      0.89 o 
  -3  -7   4      129.97      129.12      3.13 o 
  -2  -7   4      154.21      146.14      3.00 o 
  -1  -7   4        5.27        6.14      0.48 o 
   0  -7   4     2472.72     2323.55     36.68 o 
   1  -7   4       80.96       78.62      1.46 o 
   2  -7   4     2334.26     2352.65     49.60 o 
   3  -7   4       74.12       75.40      1.40 o 
   4  -7   4     3062.38     2964.53     85.42 o 
   5  -7   4       99.48      103.27      2.63 o 
   6  -7   4      437.47      458.39      4.84 o 
  -6  -6   4      595.42      614.44     44.97 o 
  -5  -6   4      382.75      381.76     14.54 o 
  -4  -6   4     2107.48     2059.57     57.99 o 
  -3  -6   4      372.98      359.79      7.69 o 
  -2  -6   4     2872.12     2796.35     53.26 o 
  -1  -6   4      470.00      428.45      6.71 o 
   0  -6   4     2605.30     2626.06     32.20 o 
   1  -6   4      764.09      721.10     11.32 o 
   2  -6   4      193.23      200.96      3.77 o 
   3  -6   4      144.66      132.48      1.30 o 
   4  -6   4      122.32      117.24      5.71 o 
   5  -6   4        8.43        8.09      1.11 o 
   6  -6   4        4.41        3.67      1.04 o 
   7  -6   4        0.93        1.04      1.04 o 
  -7  -5   4      278.63      272.67      3.94 o 
  -6  -5   4        2.99        3.32      1.00 o 
  -5  -5   4      280.87      301.11     13.26 o 
  -4  -5   4        1.78        1.96      0.46 o 
  -3  -5   4      704.45      729.28     16.79 o 
  -2  -5   4        2.64        1.43      0.35 o 
  -1  -5   4      308.95      335.01      4.81 o 
   0  -5   4        6.75        5.21      1.17 o 
   1  -5   4      181.81      183.47      2.29 o 
   2  -5   4      912.07      901.41     15.32 o 
   3  -5   4       47.20       50.56      1.02 o 
   4  -5   4     1682.38     1488.51    201.29 o 
   5  -5   4        0.22        0.55      0.97 o 
   6  -5   4     1886.30     2021.23      8.85 o 
   7  -5   4       81.83       86.32      2.14 o 
  -7  -4   4        5.73        6.98      0.88 o 
  -6  -4   4      442.36      434.25      6.78 o 
  -5  -4   4       56.61       56.90      2.78 o 
  -4  -4   4      945.63      937.21     32.28 o 
  -3  -4   4      488.40      477.88     11.49 o 
  -2  -4   4     2087.07     2025.90     42.58 o 
  -1  -4   4     1426.38     1385.41     18.63 o 
   0  -4   4     2228.73     2344.91     31.82 o 
   1  -4   4     8438.33     8456.45    116.37 o 
   2  -4   4     2880.97     2907.38     41.25 o 
   3  -4   4     1265.23     1229.87     32.87 o 
   4  -4   4      140.48      136.88     17.10 o 
   5  -4   4      368.41      382.72      3.74 o 
   6  -4   4        2.28        1.66      0.76 o 
   7  -4   4        7.04        8.44      0.97 o 
  -7  -3   4      600.00      635.72     22.77 o 
  -6  -3   4      529.93      501.59      7.79 o 
  -5  -3   4     4392.28     4236.63    218.21 o 
  -4  -3   4      346.93      347.44     15.47 o 
  -3  -3   4     5115.03     5044.86    145.52 o 
  -2  -3   4       20.86       29.98      0.90 o 
  -1  -3   4     1225.69     1202.38     16.55 o 
   0  -3   4      713.69      749.40     10.32 o 
   1  -3   4        4.58        4.59      0.24 o 
   2  -3   4      213.28      212.92      1.00 o 
   3  -3   4       65.75       55.71      5.66 o 
   4  -3   4       97.67       97.71      1.45 o 
   5  -3   4      362.88      386.80      3.60 o 
   6  -3   4      401.13      413.57      3.74 o 
   7  -3   4       11.38       14.59      1.18 o 
   8  -3   4      179.33      208.06      2.70 o 
  -8  -2   4       67.26       80.34      1.66 o 
  -7  -2   4      159.06      149.11      6.96 o 
  -6  -2   4       87.38       80.46      3.26 o 
  -5  -2   4       44.03       48.39      1.30 o 
  -4  -2   4      132.06      119.96      4.09 o 
  -3  -2   4     1584.88     1666.77     45.66 o 
  -2  -2   4      196.33      246.20      5.50 o 
  -1  -2   4     2862.35     3056.51     33.29 o 
   0  -2   4      944.36      918.67     12.49 o 
   1  -2   4     1834.72     1961.28     11.39 o 
   2  -2   4     2015.29     1852.64     71.96 o 
   3  -2   4     1823.80     1740.74    104.11 o 
   4  -2   4     3890.13     3923.02    668.60 o 
   5  -2   4     3501.33     2719.71     10.10 o 
   6  -2   4      373.56      289.89      3.18 o 
   7  -2   4      125.89      112.61      2.14 o 
   8  -2   4        6.51        6.36      0.83 o 
  -8  -1   4       95.74      108.65      4.95 o 
  -7  -1   4       15.45       11.62      0.90 o 
  -6  -1   4      463.41      469.99     29.58 o 
  -5  -1   4     2539.18     2464.87    110.91 o 
  -4  -1   4      357.65      345.02     14.77 o 
  -3  -1   4     5894.48     5299.53    255.21 o 
  -2  -1   4      264.88      286.03      5.62 o 
  -1  -1   4    19522.23    17950.66    214.12 o 
   0  -1   4        2.59       10.84      1.28 o 
   1  -1   4     5515.97     5062.45    327.85 o 
   2  -1   4     1451.84     1646.51    111.91 o 
   3  -1   4     2029.26     2050.66    114.16 o 
   4  -1   4      432.59      415.55     36.90 o 
   5  -1   4      164.80      148.51      2.42 o 
   6  -1   4      205.39      172.86      2.63 o 
   7  -1   4      174.43      138.34      2.35 o 
   8  -1   4       82.53       66.82      1.80 o 
  -8   0   4       65.03       71.45      3.04 o 
  -7   0   4      225.14      219.07      8.99 o 
  -6   0   4      616.07      570.43     27.53 o 
  -5   0   4     1208.72     1202.72    106.25 o 
  -4   0   4     1511.76     1463.95     68.86 o 
  -3   0   4     2444.59     2400.22    139.14 o 
  -2   0   4     1206.08     1151.79     61.50 o 
  -1   0   4       12.69        9.86      0.76 o 
   0   0   4     2675.34     2162.08     34.68 o 
   1   0   4       42.43       29.88      1.05 o 
   2   0   4       54.64       71.08      3.48 o 
   3   0   4       87.06      100.71      6.64 o 
   4   0   4     1122.33     1178.31     64.37 o 
   5   0   4       14.98       14.11      1.31 o 
   6   0   4      268.67      288.79      3.46 o 
   7   0   4      129.39      133.50      2.56 o 
   8   0   4       41.47       43.92      1.73 o 
  -8   1   4       90.53       94.90      3.53 o 
  -7   1   4      187.24      172.23      4.15 o 
  -6   1   4      142.99      128.10      3.32 o 
  -5   1   4      104.52       88.20      1.04 o 
  -4   1   4      126.37      108.17      6.12 o 
  -3   1   4      384.71      378.12     23.83 o 
  -2   1   4      122.12      152.14      4.53 o 
  -1   1   4     1931.89     1988.24     54.44 o 
   0   1   4       90.11      109.67      2.46 o 
   1   1   4     9383.29    10031.01    195.24 o 
   2   1   4     1625.69     1900.81     55.21 o 
   3   1   4     6154.78     6447.04    144.48 o 
   4   1   4     1033.61     1137.49     26.83 o 
   5   1   4     1658.83     1730.40     41.52 o 
   6   1   4     1266.21     1359.13      7.75 o 
   7   1   4      391.86      432.11      4.57 o 
   8   1   4       24.91       30.30      1.73 o 
  -8   2   4      119.14      122.29      3.87 o 
  -7   2   4      215.12      194.23      4.36 o 
  -6   2   4      355.91      407.33     47.38 o 
  -5   2   4     1514.31     1644.93    216.43 o 
  -4   2   4     2646.28     2625.23    306.63 o 
  -3   2   4     8689.18     9253.66    603.68 o 
  -2   2   4     3630.61     3694.40     83.24 o 
  -1   2   4     3677.28     4304.38     42.77 o 
   0   2   4      383.33      420.13      6.86 o 
   1   2   4      630.70      689.18      3.83 o 
   2   2   4     6234.26     7164.72     89.12 o 
   3   2   4        0.78        2.60      0.34 o 
   4   2   4        1.50        4.92      0.50 o 
   5   2   4      126.16      148.62      1.52 o 
   6   2   4       45.03       47.52      1.94 o 
   7   2   4       14.32       16.26      1.52 o 
  -8   3   4      286.12      305.87      5.60 o 
  -7   3   4        3.52        3.53      1.66 o 
  -6   3   4      638.05      720.15     78.16 o 
  -5   3   4        2.69        2.46      0.61 o 
  -4   3   4      331.50      374.59     33.82 o 
  -3   3   4      934.35     1008.16     31.45 o 
  -2   3   4       34.26       37.97      1.60 o 
  -1   3   4      276.12      307.45      4.75 o 
   0   3   4       11.93       16.10      0.48 o 
   1   3   4     2563.86     2906.11     29.00 o 
   2   3   4        1.12        2.61      0.36 o 
   3   3   4     2287.47     2437.82     48.37 o 
   4   3   4      203.68      233.83      5.40 o 
   5   3   4     3171.57     3383.30     61.70 o 
   6   3   4      211.91      214.29     14.73 o 
   7   3   4      407.66      448.64      5.12 o 
  -7   4   4       55.14       59.11      4.46 o 
  -6   4   4       63.81       71.90      6.05 o 
  -5   4   4      409.29      424.59     31.92 o 
  -4   4   4       94.18       95.07      7.30 o 
  -3   4   4     2043.91     2085.46     63.46 o 
  -2   4   4       12.87        8.84      0.49 o 
  -1   4   4     4174.45     4572.76     56.31 o 
   0   4   4     7190.30     7777.95     87.72 o 
   1   4   4     3148.85     3562.21     32.35 o 
   2   4   4     3786.56     4152.51     57.24 o 
   3   4   4      115.08      136.22      2.89 o 
   4   4   4     2143.29     2223.87     46.74 o 
   5   4   4       18.04       20.44      0.92 o 
   6   4   4      101.31      103.66      3.16 o 
   7   4   4       21.74       20.68      1.80 o 
  -7   5   4      190.17      202.15     14.42 o 
  -6   5   4      976.68     1053.98     79.48 o 
  -5   5   4        5.94        3.55      0.88 o 
  -4   5   4     2011.21     1981.13    127.10 o 
  -3   5   4      249.58      264.52      6.53 o 
  -2   5   4      468.46      492.50      9.72 o 
  -1   5   4      286.02      296.96      3.41 o 
   0   5   4     1133.95     1145.97     11.91 o 
   1   5   4       78.14       71.29      0.89 o 
   2   5   4       25.92       29.62      0.77 o 
   3   5   4      213.90      210.72      3.46 o 
   4   5   4       96.45      101.44      2.12 o 
   5   5   4      733.50      733.18     15.41 o 
   6   5   4       19.36       20.23      1.09 o 
  -6   6   4        0.16        0.28      1.04 o 
  -5   6   4       93.78       99.05      2.49 o 
  -4   6   4        7.98        7.97      1.56 o 
  -3   6   4       52.52       55.88      1.03 o 
  -2   6   4       26.08       29.44      0.84 o 
  -1   6   4      638.92      645.76      9.44 o 
   0   6   4      362.49      355.58      3.57 o 
   1   6   4     2041.92     2117.67     26.16 o 
   2   6   4      744.56      756.18      9.22 o 
   3   6   4     1247.62     1259.73     22.22 o 
   4   6   4     1106.76     1084.68     22.50 o 
   5   6   4       69.07       72.72      3.96 o 
  -5   7   4      157.93      168.64      3.25 o 
  -4   7   4     1087.00     1138.15     52.12 o 
  -3   7   4       33.37       29.19      1.00 o 
  -2   7   4     1108.28     1086.01     13.55 o 
  -1   7   4        1.02        0.27      0.53 o 
   0   7   4      363.45      362.23      5.18 o 
   1   7   4       66.20       62.52      1.15 o 
   2   7   4     1034.99     1039.97     17.13 o 
   3   7   4       67.26       70.27      1.22 o 
   4   7   4       53.95       47.59      1.18 o 
  -4   8   4        4.82        4.41      1.00 o 
  -3   8   4      276.72      276.79      2.46 o 
  -2   8   4       49.49       52.12      1.28 o 
  -1   8   4       20.42       20.72      0.88 o 
   0   8   4       48.85       44.55      1.08 o 
   1   8   4      418.97      414.95      7.17 o 
   2   8   4       29.32       29.89      1.05 o 
   3   8   4      413.40      419.52      6.44 o 
  -2   9   4      270.32      269.25      3.84 o 
  -1   9   4       70.78       69.79      1.35 o 
   0   9   4      435.81      429.84      6.67 o 
   1   9   4        2.77        3.89      0.86 o 
  -3  -9   5      708.41      703.80     13.65 o 
  -2  -9   5       29.63       30.12      1.01 o 
  -1  -9   5      996.36      968.27     15.90 o 
   0  -9   5      124.19      124.56      2.11 o 
   1  -9   5      279.32      272.36      5.68 o 
   2  -9   5      129.19      126.53      1.53 o 
   3  -9   5      166.77      166.01      3.76 o 
   4  -9   5        0.15       -0.50      0.69 o 
  -4  -8   5      227.96      225.36      5.17 o 
  -3  -8   5        6.61        7.38      0.61 o 
  -2  -8   5      178.24      170.17      2.40 o 
  -1  -8   5      184.36      170.82      3.77 o 
   0  -8   5       50.00       50.52      1.18 o 
   1  -8   5       32.63       30.08      0.82 o 
   2  -8   5      486.98      471.54      4.73 o 
   3  -8   5      224.17      226.52      4.61 o 
   4  -8   5      552.25      546.31     12.16 o 
   5  -8   5      183.06      185.24      3.53 o 
  -5  -7   5      175.20      190.99      6.73 o 
  -4  -7   5      327.87      317.90      7.78 o 
  -3  -7   5      831.48      808.15     16.03 o 
  -2  -7   5       77.39       75.60      1.13 o 
  -1  -7   5     1053.08     1027.84     17.89 o 
   0  -7   5      222.21      204.88      2.76 o 
   1  -7   5      618.42      637.50     10.32 o 
   2  -7   5        5.14        4.91      0.52 o 
   3  -7   5     1647.41     1611.50     27.19 o 
   4  -7   5      123.69      116.11      3.32 o 
   5  -7   5      171.71      169.19      3.18 o 
   6  -7   5       57.82       59.97      2.21 o 
  -6  -6   5       85.58       88.49      5.48 o 
  -5  -6   5      647.61      658.72     26.73 o 
  -4  -6   5     1067.36     1040.82     30.30 o 
  -3  -6   5       68.06       68.83      2.86 o 
  -2  -6   5     2593.62     2446.17     41.92 o 
  -1  -6   5       82.86       80.10      1.12 o 
   0  -6   5      174.04      160.87      1.59 o 
   1  -6   5     1920.79     1924.39     27.88 o 
   2  -6   5       80.85       80.18      1.35 o 
   3  -6   5       84.61       91.92      1.35 o 
   4  -6   5       56.38       49.10      1.94 o 
   5  -6   5      134.54      137.10      2.77 o 
   6  -6   5       67.69       75.33      2.21 o 
  -7  -5   5       30.72       30.99      1.80 o 
  -6  -5   5      266.96      242.03     12.69 o 
  -5  -5   5      201.71      205.05     10.63 o 
  -4  -5   5      238.15      242.31      7.30 o 
  -3  -5   5      453.51      457.98     10.52 o 
  -2  -5   5     1083.78     1091.73     19.38 o 
  -1  -5   5     2184.49     2259.58     34.43 o 
   0  -5   5      123.49      103.16      1.15 o 
   1  -5   5     5020.30     5000.88     47.51 o 
   2  -5   5      793.81      791.63     13.62 o 
   3  -5   5     5448.39     5516.61     55.40 o 
   4  -5   5      156.68      130.48     17.44 o 
   5  -5   5     1823.84     1868.22      8.92 o 
   6  -5   5      246.53      263.54      3.46 o 
   7  -5   5      356.93      411.43      4.15 o 
  -7  -4   5      249.32      257.82      6.12 o 
  -6  -4   5       21.84       18.10      0.97 o 
  -5  -4   5      691.92      716.23     35.36 o 
  -4  -4   5        2.65        1.33      0.38 o 
  -3  -4   5     6582.10     6430.76    154.89 o 
  -2  -4   5      348.47      311.79      5.75 o 
  -1  -4   5     6028.46     5964.00     76.08 o 
   0  -4   5      468.55      434.73      5.62 o 
   1  -4   5     4022.75     4032.24     34.28 o 
   2  -4   5     1721.57     1734.99     29.52 o 
   3  -4   5     1256.34     1247.38     47.31 o 
   4  -4   5     1136.72      992.97    145.84 o 
   5  -4   5        0.25        3.39      0.90 o 
   6  -4   5      167.83      179.15      2.77 o 
   7  -4   5       14.10       15.49      1.31 o 
  -7  -3   5       82.93       89.05      4.20 o 
  -6  -3   5     1328.51     1305.18     34.82 o 
  -5  -3   5        3.93        4.19      0.66 o 
  -4  -3   5     2535.96     2602.37    114.39 o 
  -3  -3   5        4.89        4.11      0.36 o 
  -2  -3   5      439.05      381.43      6.64 o 
  -1  -3   5     4036.90     4501.90     72.80 o 
   0  -3   5     2209.63     2537.92     36.96 o 
   1  -3   5      659.49      639.93      6.89 o 
   2  -3   5     1625.89     1841.79     26.00 o 
   3  -3   5      997.39      962.58     85.71 o 
   4  -3   5      108.19      108.05      3.29 o 
   5  -3   5     1500.92     1437.85      7.40 o 
   6  -3   5       57.13       56.10      1.66 o 
   7  -3   5      476.88      488.00      4.29 o 
   8  -3   5       21.14       25.66      1.38 o 
  -8  -2   5       17.37       19.31      1.16 o 
  -7  -2   5       24.78       22.25      1.38 o 
  -6  -2   5      470.65      445.62     20.07 o 
  -5  -2   5        0.35        1.11      0.47 o 
  -4  -2   5      852.36      841.50     40.38 o 
  -3  -2   5     3222.51     3265.46     75.16 o 
  -2  -2   5      341.43      350.27      6.04 o 
  -1  -2   5     3132.74     3440.64     39.73 o 
   0  -2   5      869.80      958.05     10.46 o 
   1  -2   5      149.85      131.77      1.33 o 
   2  -2   5      386.81      327.03     15.29 o 
   3  -2   5     2465.54     2449.00    147.51 o 
   4  -2   5     4072.18     4132.47    346.81 o 
   5  -2   5      598.60      468.84      4.22 o 
   6  -2   5      102.93       75.26      1.87 o 
   7  -2   5       12.38       13.07      1.18 o 
   8  -2   5       54.43       49.53      1.66 o 
  -8  -1   5      133.54      144.10      7.26 o 
  -7  -1   5       14.44       16.20      0.91 o 
  -6  -1   5     1156.32     1156.17     67.22 o 
  -5  -1   5      632.87      620.69     34.31 o 
  -4  -1   5     4918.41     4936.71    200.63 o 
  -3  -1   5      422.89      448.14     19.52 o 
  -2  -1   5     4251.94     4131.68     84.02 o 
  -1  -1   5      155.45      180.27      2.49 o 
   0  -1   5     2322.04     2314.62     27.93 o 
   1  -1   5      765.81      759.86     37.20 o 
   2  -1   5      405.53      512.39     28.64 o 
   3  -1   5       85.57       81.06      3.47 o 
   4  -1   5        7.39       10.00      2.15 o 
   5  -1   5      265.89      238.71      3.18 o 
   6  -1   5       11.03       12.73      1.18 o 
   7  -1   5      218.98      165.04      2.70 o 
   8  -1   5       21.12       21.51      1.31 o 
  -8   0   5      219.38      223.28      4.77 o 
  -7   0   5       60.85       63.51      1.49 o 
  -6   0   5      704.29      669.69     38.87 o 
  -5   0   5     1329.64     1170.36     79.48 o 
  -4   0   5       40.56       32.46      2.01 o 
  -3   0   5      601.33      605.42     41.47 o 
  -2   0   5     4812.20     4732.59    246.98 o 
  -1   0   5     1019.90      856.63     19.13 o 
   0   0   5     1366.45     1182.10     12.70 o 
   1   0   5     1398.02     1159.81     29.34 o 
   2   0   5     3411.41     3343.08    177.15 o 
   3   0   5     7077.41     7108.51    361.52 o 
   4   0   5     1622.68     1690.49    100.79 o 
   5   0   5     1140.14     1055.41    116.97 o 
   6   0   5      556.09      604.00      5.19 o 
   7   0   5      696.29      699.24      5.67 o 
   8   0   5      196.08      179.08      2.97 o 
  -8   1   5       24.69       23.24      2.28 o 
  -7   1   5       50.09       49.87      2.63 o 
  -6   1   5       20.60       19.19      2.11 o 
  -5   1   5     1066.40      840.24     52.09 o 
  -4   1   5       75.98       82.95      4.81 o 
  -3   1   5      205.38      189.03     11.33 o 
  -2   1   5     3704.01     3608.35    131.49 o 
  -1   1   5     2106.19     2059.34     91.50 o 
   0   1   5     1799.23     1708.29      8.51 o 
   1   1   5      922.55     1029.11     23.52 o 
   2   1   5    15991.39    15540.13    582.40 o 
   3   1   5       30.24       30.60      1.71 o 
   4   1   5      616.13      637.84     18.15 o 
   5   1   5        1.29        2.10      0.49 o 
   6   1   5      105.24      112.40      2.56 o 
   7   1   5       36.95       41.23      1.94 o 
  -8   2   5       31.46       33.69      2.70 o 
  -7   2   5        4.24        2.01      1.66 o 
  -6   2   5      646.52      649.17     42.57 o 
  -5   2   5      699.37      771.09    101.37 o 
  -4   2   5      752.88      767.94    100.02 o 
  -3   2   5     2530.26     2618.61     63.82 o 
  -2   2   5     1341.76     1362.00     18.31 o 
  -1   2   5        9.68       11.19      0.96 o 
   0   2   5     2501.43     3112.89     36.14 o 
   1   2   5      254.42      268.80      4.26 o 
   2   2   5       71.50       85.73      1.24 o 
   3   2   5      190.44      213.88      3.49 o 
   4   2   5        0.23        1.13      0.43 o 
   5   2   5       27.67       36.59      0.90 o 
   6   2   5       18.15       20.96      1.66 o 
   7   2   5      125.71      125.75      2.91 o 
  -8   3   5       57.67       62.74      3.18 o 
  -7   3   5       51.93       53.68      2.84 o 
  -6   3   5        7.15        9.87      1.52 o 
  -5   3   5      113.67      128.41     14.87 o 
  -4   3   5      123.52      121.16     14.77 o 
  -3   3   5      637.06      662.65     21.43 o 
  -2   3   5     1352.66     1598.18     27.09 o 
  -1   3   5      669.79      824.86     10.35 o 
   0   3   5     1431.86     1563.86     18.17 o 
   1   3   5       27.56       12.94      0.54 o 
   2   3   5     2999.27     3196.32     36.50 o 
   3   3   5        4.02        2.96      0.40 o 
   4   3   5     2411.76     2577.61     53.04 o 
   5   3   5       51.75       48.34      1.06 o 
   6   3   5      271.38      300.19     13.11 o 
   7   3   5       16.51       15.77      1.66 o 
  -7   4   5        0.01        0.38      0.74 o 
  -6   4   5      311.06      347.38     35.80 o 
  -5   4   5      418.75      433.05     43.96 o 
  -4   4   5     1130.50     1143.83    102.37 o 
  -3   4   5      561.22      601.09     19.07 o 
  -2   4   5     1681.43     1757.35     36.13 o 
  -1   4   5     2120.32     2140.98     24.45 o 
   0   4   5     4481.10     4849.39     59.14 o 
   1   4   5     1360.45     1456.32     13.16 o 
   2   4   5        8.26       12.67      0.56 o 
   3   4   5      836.38      887.03     13.57 o 
   4   4   5        0.22        1.30      0.56 o 
   5   4   5      484.23      478.89     13.02 o 
   6   4   5       25.73       26.47      1.10 o 
  -7   5   5      430.31      531.69     52.50 o 
  -6   5   5       19.80       17.65      1.20 o 
  -5   5   5     1905.01     1971.15    141.97 o 
  -4   5   5       92.49       95.03      3.46 o 
  -3   5   5      128.50      136.10      4.50 o 
  -2   5   5      286.73      307.57      5.38 o 
  -1   5   5      503.89      550.99      6.74 o 
   0   5   5       70.54       80.70      0.98 o 
   1   5   5       17.47       28.26      1.23 o 
   2   5   5      374.25      371.81      4.56 o 
   3   5   5      766.39      789.54     11.54 o 
   4   5   5     1579.63     1597.36     36.59 o 
   5   5   5       61.67       59.53      1.49 o 
   6   5   5      524.89      573.24     15.95 o 
  -6   6   5        2.23        3.18      1.11 o 
  -5   6   5       97.68       99.26      2.49 o 
  -4   6   5      163.05      183.17      8.44 o 
  -3   6   5       20.26       20.05      1.02 o 
  -2   6   5      804.00      825.48     14.17 o 
  -1   6   5      124.62      132.27      1.54 o 
   0   6   5     1499.55     1546.90     21.21 o 
   1   6   5       59.20       59.68      1.08 o 
   2   6   5      975.55     1000.72     13.74 o 
   3   6   5     1259.23     1264.44     20.93 o 
   4   6   5      388.12      383.30      6.93 o 
   5   6   5      409.91      392.27      4.59 o 
  -5   7   5      340.53      364.80      4.57 o 
  -4   7   5        3.47        4.64      1.49 o 
  -3   7   5      529.29      555.54     10.36 o 
  -2   7   5        0.20       -0.36      0.57 o 
  -1   7   5      336.51      345.64      4.93 o 
   0   7   5       64.63       63.81      1.05 o 
   1   7   5      660.15      641.74      9.09 o 
   2   7   5       30.53       32.57      1.02 o 
   3   7   5      106.08      107.63      2.27 o 
   4   7   5       65.43       65.37      2.03 o 
  -4   8   5      102.42       98.57      5.01 o 
  -3   8   5       41.28       40.44      1.28 o 
  -2   8   5       13.57       14.43      0.91 o 
  -1   8   5        1.86        0.79      0.65 o 
   0   8   5      288.70      283.59      3.98 o 
   1   8   5       32.92       28.82      1.01 o 
   2   8   5      616.15      608.93      8.44 o 
   3   8   5      148.61      144.47      1.89 o 
  -1   9   5      269.01      278.41      2.37 o 
   0   9   5        7.98        6.38      0.99 o 
  -3  -9   6       42.09       41.47      1.36 o 
  -2  -9   6      682.19      670.77      8.98 o 
  -1  -9   6       25.33       24.22      0.98 o 
   0  -9   6      186.85      186.47      3.55 o 
   1  -9   6      106.10      105.53      1.84 o 
   2  -9   6       35.26       35.38      1.07 o 
   3  -9   6        7.33        4.89      0.79 o 
   4  -9   6       55.19       56.84      1.40 o 
  -4  -8   6        3.08        3.49      0.64 o 
  -3  -8   6      302.81      298.49      5.46 o 
  -2  -8   6       30.56       29.83      0.89 o 
  -1  -8   6      213.36      207.96      3.67 o 
   0  -8   6       35.43       33.37      0.96 o 
   1  -8   6      597.79      591.81      8.57 o 
   2  -8   6       75.17       70.09      1.21 o 
   3  -8   6     1046.21     1037.63     18.82 o 
   4  -8   6      237.78      245.85      7.06 o 
   5  -8   6      427.46      428.44      5.12 o 
  -5  -7   6      314.36      323.56     11.12 o 
  -4  -7   6      559.28      545.44     15.26 o 
  -3  -7   6      778.85      774.25     16.18 o 
  -2  -7   6     1391.27     1349.03     23.88 o 
  -1  -7   6      345.53      337.08      4.96 o 
   0  -7   6      745.11      748.21     10.57 o 
   1  -7   6      183.44      185.95      3.19 o 
   2  -7   6     1374.04     1382.69     24.73 o 
   3  -7   6      271.12      276.51      4.17 o 
   4  -7   6      205.56      199.10      6.46 o 
   5  -7   6       28.65       26.15      1.80 o 
   6  -7   6       10.28       11.62      1.38 o 
  -6  -6   6      630.10      682.22     50.07 o 
  -5  -6   6      328.36      344.14     19.01 o 
  -4  -6   6      983.15      977.48     30.05 o 
  -3  -6   6     1820.75     1791.79     45.39 o 
  -2  -6   6       41.24       37.67      0.75 o 
  -1  -6   6      116.31      118.11      2.06 o 
   0  -6   6        5.14        6.35      0.64 o 
   1  -6   6        0.25        3.03      1.31 o 
   2  -6   6      345.91      346.92      5.24 o 
   3  -6   6      463.49      460.23      5.20 o 
   4  -6   6       20.26       23.40      0.94 o 
   5  -6   6      822.24      819.39      6.36 o 
   6  -6   6       33.02       34.79      1.87 o 
  -7  -5   6       69.81       65.92      2.21 o 
  -6  -5   6        0.19        0.24      0.75 o 
  -5  -5   6       96.57       86.49      3.78 o 
  -4  -5   6       79.76       80.69      3.23 o 
  -3  -5   6     1492.67     1524.68     36.77 o 
  -2  -5   6      623.66      633.44     12.05 o 
  -1  -5   6     1456.67     1495.10     18.21 o 
   0  -5   6     1914.36     1938.62     20.33 o 
   1  -5   6      570.24      580.31      6.40 o 
   2  -5   6     3548.52     3641.98     38.05 o 
   3  -5   6        4.92        5.29      1.14 o 
   4  -5   6     1032.59      938.95    123.61 o 
   5  -5   6      152.32      153.49      2.91 o 
   6  -5   6      674.39      724.63      5.74 o 
   7  -5   6        0.17        1.38      1.04 o 
  -7  -4   6        0.02       -0.98      0.66 o 
  -6  -4   6      675.95      648.13     14.64 o 
  -5  -4   6       42.85       41.71      1.99 o 
  -4  -4   6     3486.74     3450.38    149.44 o 
  -3  -4   6      570.35      536.61     15.45 o 
  -2  -4   6     3488.20     3552.77     60.37 o 
  -1  -4   6     2884.19     2942.08     35.20 o 
   0  -4   6      464.46      434.81      4.46 o 
   1  -4   6     1992.22     2129.60     20.07 o 
   2  -4   6     2159.22     2324.94     21.91 o 
   3  -4   6       46.35       50.02      1.51 o 
   4  -4   6      300.50      257.45     39.73 o 
   5  -4   6        1.57        2.28      0.83 o 
   6  -4   6      123.78      129.76      2.56 o 
   7  -4   6      202.08      222.24      3.18 o 
  -7  -3   6      343.25      363.03     14.43 o 
  -6  -3   6       62.20       55.11      2.65 o 
  -5  -3   6      783.54      719.49     18.87 o 
  -4  -3   6     1452.86     1487.59     62.91 o 
  -3  -3   6      111.61      104.42      2.38 o 
  -2  -3   6        0.04        5.70      1.33 o 
  -1  -3   6      381.30      478.56      6.97 o 
   0  -3   6     1972.19     2194.00     27.06 o 
   1  -3   6     2683.94     2871.87     30.00 o 
   2  -3   6     2137.24     2248.21     36.10 o 
   3  -3   6      278.15      222.66     21.60 o 
   4  -3   6     4288.94     4527.35    317.94 o 
   5  -3   6      119.93      106.73      2.28 o 
   6  -3   6      675.10      620.25      5.12 o 
   7  -3   6      159.58      150.72      2.63 o 
  -8  -2   6        1.23        1.26      0.75 o 
  -7  -2   6       64.04       64.85      3.58 o 
  -6  -2   6        1.78        2.34      0.53 o 
  -5  -2   6       10.80        9.87      0.69 o 
  -4  -2   6     2905.15     2770.49    139.05 o 
  -3  -2   6      524.99      583.77     12.59 o 
  -2  -2   6     9481.97     9747.12    147.85 o 
  -1  -2   6     2148.91     2613.59     30.74 o 
   0  -2   6    14915.23    14610.71    183.51 o 
   1  -2   6        6.83       12.80      0.55 o 
   2  -2   6     6347.45     5920.29    304.15 o 
   3  -2   6      538.58      561.38     33.82 o 
   4  -2   6     1656.24     1647.00    149.65 o 
   5  -2   6      408.28      329.87      3.80 o 
   6  -2   6        1.38        4.22      0.83 o 
   7  -2   6        6.14        3.53      0.83 o 
   8  -2   6        4.69        5.19      0.90 o 
  -8  -1   6      203.41      208.56      9.58 o 
  -7  -1   6      449.86      431.92      8.16 o 
  -6  -1   6      121.11      120.68      4.11 o 
  -5  -1   6     1062.03     1057.09     48.43 o 
  -4  -1   6      570.17      612.37     27.44 o 
  -3  -1   6     3436.46     3365.72    137.81 o 
  -2  -1   6        3.16        3.77      0.87 o 
  -1  -1   6     1508.02     1415.41     36.31 o 
   0  -1   6       51.14       64.11      5.07 o 
   1  -1   6      228.74      267.52     10.87 o 
   2  -1   6       18.27       24.25      1.52 o 
   3  -1   6      899.40      990.40     43.26 o 
   4  -1   6       50.56       53.53      3.59 o 
   5  -1   6      875.35      741.92     40.29 o 
   6  -1   6      163.33      130.04      2.56 o 
   7  -1   6      130.02      115.24      2.49 o 
   8  -1   6      386.19      347.24      4.01 o 
  -8   0   6       60.40       57.34      2.84 o 
  -7   0   6       69.37       73.17      1.73 o 
  -6   0   6      671.92      665.93     46.83 o 
  -5   0   6        0.50        2.19      1.01 o 
  -4   0   6      707.29      622.04     19.34 o 
  -3   0   6       10.44        9.12      0.69 o 
  -2   0   6        4.18        8.78      0.79 o 
  -1   0   6     2620.39     2158.64     32.69 o 
   0   0   6     2518.48     2086.15     30.18 o 
   1   0   6       42.40       32.73      1.02 o 
   2   0   6     4617.12     4106.90    116.24 o 
   3   0   6      599.87      637.23     30.04 o 
   4   0   6     2017.66     2007.02    107.91 o 
   5   0   6      715.94      745.38     50.35 o 
   6   0   6     1083.63     1039.56      7.06 o 
   7   0   6      373.93      345.99      4.22 o 
   8   0   6      123.04      118.21      2.63 o 
  -8   1   6        4.29        3.18      1.73 o 
  -7   1   6      640.24      606.42      7.26 o 
  -6   1   6       29.61       25.57      0.89 o 
  -5   1   6     1029.67      971.69     81.60 o 
  -4   1   6      458.56      437.95      7.71 o 
  -3   1   6     4900.92     4758.45    159.47 o 
  -2   1   6     3236.53     3174.87    147.80 o 
  -1   1   6      834.52      695.00     22.15 o 
   0   1   6      297.31      320.47      3.15 o 
   1   1   6     3514.00     3376.34     81.37 o 
   2   1   6        8.32       13.53      1.92 o 
   3   1   6       56.89       67.89      2.94 o 
   4   1   6      103.99      117.38      3.74 o 
   5   1   6      461.14      469.92     15.69 o 
   6   1   6       11.71       13.42      1.52 o 
   7   1   6        3.55        4.77      1.18 o 
  -8   2   6        7.64        7.68      1.80 o 
  -7   2   6      908.07      844.36      8.51 o 
  -6   2   6      409.54      408.43      8.99 o 
  -5   2   6      386.47      410.16     29.26 o 
  -4   2   6     2437.00     2564.56    289.17 o 
  -3   2   6       45.62       63.09      2.27 o 
  -2   2   6      994.77      992.95     15.56 o 
  -1   2   6      515.20      631.82      5.86 o 
   0   2   6       19.52       21.88      1.69 o 
   1   2   6     1200.29     1382.49     18.75 o 
   2   2   6      246.24      237.88      2.69 o 
   3   2   6       94.81      100.69      1.54 o 
   4   2   6     1115.58     1233.39     21.58 o 
   5   2   6      625.29      656.39      5.44 o 
   6   2   6     1531.66     1633.54     21.51 o 
   7   2   6      271.85      277.51      4.22 o 
  -7   3   6        8.32        8.10      0.85 o 
  -6   3   6      111.16      123.01     14.28 o 
  -5   3   6        0.01       -0.20      0.65 o 
  -4   3   6      684.91      761.44     87.26 o 
  -3   3   6       95.97      109.96      3.34 o 
  -2   3   6     2137.64     2348.63     29.57 o 
  -1   3   6     2897.75     3140.66     33.63 o 
   0   3   6       22.15       18.16      1.79 o 
   1   3   6     4744.70     5120.51     51.85 o 
   2   3   6      569.71      647.88      8.08 o 
   3   3   6     3126.98     3372.53     49.44 o 
   4   3   6       69.26       67.08      1.15 o 
   5   3   6      962.38     1025.08     13.70 o 
   6   3   6        1.93        2.62      0.63 o 
   7   3   6        7.42        8.58      1.45 o 
  -7   4   6      271.63      261.05      4.91 o 
  -6   4   6       23.17       30.01      2.87 o 
  -5   4   6     1189.32     1269.58    139.55 o 
  -4   4   6      369.21      396.96     35.90 o 
  -3   4   6     1805.34     1886.65     57.38 o 
  -2   4   6     1397.34     1533.45     26.13 o 
  -1   4   6     1741.90     1787.19     16.86 o 
   0   4   6     1877.74     2027.05     19.33 o 
   1   4   6       67.41       64.69      0.87 o 
   2   4   6       15.60       18.45      0.77 o 
   3   4   6        0.63        2.33      0.47 o 
   4   4   6       61.20       62.73      1.13 o 
   5   4   6      192.27      186.98      3.51 o 
   6   4   6      205.09      216.13      3.81 o 
  -7   5   6        0.99        1.56      0.87 o 
  -6   5   6      282.70      315.09     31.33 o 
  -5   5   6       57.49       65.69      3.35 o 
  -4   5   6      102.25      113.79      2.56 o 
  -3   5   6       69.81       78.70      2.57 o 
  -2   5   6        6.77        6.98      0.72 o 
  -1   5   6        7.51       11.95      0.54 o 
   0   5   6      124.23      136.24      1.89 o 
   1   5   6      150.50      160.24      1.93 o 
   2   5   6       13.39       11.25      0.58 o 
   3   5   6      500.91      519.89      9.82 o 
   4   5   6       16.07       20.16      0.94 o 
   5   5   6      676.54      684.37     14.77 o 
   6   5   6        6.99        8.89      1.02 o 
  -6   6   6       12.62       13.35      1.59 o 
  -5   6   6      113.30      128.66      2.77 o 
  -4   6   6       42.52       42.29      1.53 o 
  -3   6   6     1275.98     1329.24     31.40 o 
  -2   6   6     1538.40     1575.85     23.16 o 
  -1   6   6     1188.71     1194.33     15.11 o 
   0   6   6     1019.51     1038.50     13.30 o 
   1   6   6      564.30      555.41      5.83 o 
   2   6   6      359.56      369.20      6.00 o 
   3   6   6      939.82      933.50     18.34 o 
   4   6   6       44.72       45.53      1.17 o 
   5   6   6        2.17        2.05      0.72 o 
  -5   7   6       10.31       10.72      1.52 o 
  -4   7   6      699.44      806.78     39.67 o 
  -3   7   6        7.89        8.78      0.72 o 
  -2   7   6      649.64      655.78      6.11 o 
  -1   7   6       40.69       39.53      0.98 o 
   0   7   6      100.51      103.56      1.55 o 
   1   7   6       24.26       22.11      0.93 o 
   2   7   6        1.99        1.02      0.62 o 
   3   7   6        2.43        2.40      0.64 o 
   4   7   6      164.94      179.69      3.40 o 
  -3   8   6       20.93       18.13      1.10 o 
  -2   8   6       94.87       94.89      1.56 o 
  -1   8   6      261.58      264.93      3.42 o 
   0   8   6       88.37       84.89      1.31 o 
   1   8   6      331.13      339.98      3.69 o 
   2   8   6       62.82       58.68      1.50 o 
  -3  -9   7      280.12      277.59      4.53 o 
  -2  -9   7        3.39        2.77      0.66 o 
  -1  -9   7       96.86       93.53      1.34 o 
   0  -9   7       14.89       11.35      0.72 o 
   1  -9   7       22.45       18.31      0.81 o 
   2  -9   7       96.84       87.43      1.37 o 
   3  -9   7       42.00       39.93      1.18 o 
  -4  -8   7       59.58       59.46      1.21 o 
  -3  -8   7       11.62       12.23      0.66 o 
  -2  -8   7       33.88       35.08      0.91 o 
  -1  -8   7      175.83      163.40      3.09 o 
   0  -8   7      564.28      552.82     10.81 o 
   1  -8   7       11.59        9.89      0.62 o 
   2  -8   7      169.56      177.57      1.69 o 
   3  -8   7       15.99       15.55      1.32 o 
   4  -8   7      390.81      382.84     13.44 o 
   5  -8   7        4.92        5.81      0.99 o 
  -5  -7   7      159.62      157.08      6.68 o 
  -4  -7   7       22.18       19.90      0.83 o 
  -3  -7   7     1533.79     1483.17     30.42 o 
  -2  -7   7        7.26        5.62      0.50 o 
  -1  -7   7     2651.02     2536.66     36.61 o 
   0  -7   7       11.97       10.36      0.54 o 
   1  -7   7      929.61      940.34     15.43 o 
   2  -7   7        0.27        0.61      0.49 o 
   3  -7   7      256.50      267.47      3.80 o 
   4  -7   7        2.07        1.45      0.60 o 
   5  -7   7        0.02        0.42      1.04 o 
   6  -7   7       32.33       41.36      2.08 o 
  -6  -6   7      181.16      194.85     14.30 o 
  -5  -6   7      942.28      933.47     46.29 o 
  -4  -6   7      178.48      179.11      6.18 o 
  -3  -6   7      789.99      775.18     18.90 o 
  -2  -6   7      655.14      617.31     10.05 o 
  -1  -6   7      459.19      409.30      5.82 o 
   0  -6   7       25.88       27.35      0.64 o 
   1  -6   7       49.52       49.33      1.84 o 
   2  -6   7     1062.16     1118.40     16.92 o 
   3  -6   7      501.38      495.78      7.13 o 
   4  -6   7      552.04      545.24     38.52 o 
   5  -6   7       88.14       80.38      2.35 o 
   6  -6   7      877.54      938.09      6.92 o 
  -6  -5   7       18.02       18.79      1.69 o 
  -5  -5   7        0.22        0.86      0.51 o 
  -4  -5   7       23.42       24.18      1.00 o 
  -3  -5   7       59.60       53.99      1.33 o 
  -2  -5   7     3616.28     3572.59     54.35 o 
  -1  -5   7     1227.74     1199.18     13.77 o 
   0  -5   7     1475.47     1447.32     15.13 o 
   1  -5   7     2559.93     2560.53     27.33 o 
   2  -5   7      169.84      168.89      2.19 o 
   3  -5   7     1198.75     1195.62     35.69 o 
   4  -5   7       23.78       23.84      1.96 o 
   5  -5   7      917.13      894.72      6.57 o 
   6  -5   7        2.67        3.87      1.04 o 
   7  -5   7      190.60      201.56      3.25 o 
  -7  -4   7      452.92      473.35     16.42 o 
  -6  -4   7      188.09      185.43      5.18 o 
  -5  -4   7      700.36      723.97     30.58 o 
  -4  -4   7       11.01        9.71      0.49 o 
  -3  -4   7     4573.93     4693.78    134.17 o 
  -2  -4   7      935.44      930.73     15.16 o 
  -1  -4   7     5104.67     5257.71     70.54 o 
   0  -4   7     2264.18     2458.16     28.06 o 
   1  -4   7      447.23      446.48      4.21 o 
   2  -4   7       66.76       71.45      1.17 o 
   3  -4   7      407.70      397.05     18.05 o 
   4  -4   7        1.26        2.23      0.47 o 
   5  -4   7      144.76      142.98      2.77 o 
   6  -4   7      834.76      851.00      6.29 o 
   7  -4   7        5.00        4.70      1.04 o 
  -7  -3   7       89.05       92.11      3.86 o 
  -6  -3   7      240.85      228.66      7.87 o 
  -5  -3   7      295.69      268.97      8.23 o 
  -4  -3   7       70.78       67.74      2.58 o 
  -3  -3   7        3.31        4.27      0.38 o 
  -2  -3   7      356.77      354.89      6.50 o 
  -1  -3   7      391.32      420.78      6.42 o 
   0  -3   7     3836.26     4152.06     31.49 o 
   1  -3   7     1446.96     1573.85     18.12 o 
   2  -3   7      118.26      107.44      2.78 o 
   3  -3   7     1088.17      995.38     65.11 o 
   4  -3   7       31.04       26.84      3.00 o 
   5  -3   7      573.18      507.09      4.84 o 
   6  -3   7       41.84       44.96      1.80 o 
   7  -3   7      239.98      220.24      3.32 o 
  -7  -2   7      106.12      107.26      3.79 o 
  -6  -2   7        1.66        2.85      0.59 o 
  -5  -2   7     2180.34     2075.26     84.77 o 
  -4  -2   7      261.14      265.34     12.73 o 
  -3  -2   7     5006.11     5036.92    105.77 o 
  -2  -2   7      535.31      595.05      8.48 o 
  -1  -2   7    13535.56    14078.32    158.37 o 
   0  -2   7     3740.96     4024.20     64.46 o 
   1  -2   7      835.26      842.06     19.54 o 
   2  -2   7     3424.05     3354.25    140.45 o 
   3  -2   7      554.61      528.67     31.81 o 
   4  -2   7     2228.01     2254.42    162.01 o 
   5  -2   7       29.18       30.01      6.16 o 
   6  -2   7      157.33      126.58      2.63 o 
   7  -2   7        0.20       -0.21      0.83 o 
  -8  -1   7      322.23      364.51      4.81 o 
  -7  -1   7      171.64      155.55      6.57 o 
  -6  -1   7      601.51      567.77     14.76 o 
  -5  -1   7      832.19      792.47     27.88 o 
  -4  -1   7     2472.51     2569.84    136.13 o 
  -3  -1   7       56.51       77.64      3.16 o 
  -2  -1   7     8560.31     8217.30    298.33 o 
  -1  -1   7     3716.73     3779.64     90.34 o 
   0  -1   7      686.84      642.30      9.29 o 
   1  -1   7     3925.59     3886.73    130.20 o 
   2  -1   7      274.08      332.43     11.26 o 
   3  -1   7      730.25      727.57     27.68 o 
   4  -1   7     2477.67     2425.70    141.13 o 
   5  -1   7      430.78      444.74     50.85 o 
   6  -1   7      884.06      713.77      5.95 o 
   7  -1   7      865.53      737.50      6.09 o 
  -8   0   7      289.09      274.12      5.26 o 
  -7   0   7       24.45       23.45      0.95 o 
  -6   0   7       59.74       56.62      2.96 o 
  -5   0   7      207.77      182.45      5.22 o 
  -4   0   7       79.84       70.66      2.01 o 
  -3   0   7     1829.95     1840.43    104.47 o 
  -2   0   7     2127.90     2053.88     71.65 o 
  -1   0   7     9083.04     7167.17    116.29 o 
   0   0   7     3147.48     2897.23     38.16 o 
   1   0   7     3843.35     3114.14     56.00 o 
   2   0   7       44.49       36.07      0.88 o 
   3   0   7     2813.41     2801.05    118.26 o 
   4   0   7       35.99       37.11      2.13 o 
   5   0   7      641.40      650.49     45.83 o 
   6   0   7      430.50      404.02      4.70 o 
   7   0   7       40.92       38.67      1.87 o 
  -8   1   7       18.26       17.92      2.14 o 
  -7   1   7      357.70      367.71     17.57 o 
  -6   1   7       97.33       81.40      4.43 o 
  -5   1   7      216.66      191.04     11.92 o 
  -4   1   7      187.66      154.23      1.49 o 
  -3   1   7      826.06      835.52     34.40 o 
  -2   1   7     5535.03     5191.22    175.42 o 
  -1   1   7      345.42      385.02      8.87 o 
   0   1   7     3214.26     2898.07     22.94 o 
   1   1   7      340.76      363.90     10.25 o 
   2   1   7     2899.49     2972.89     94.20 o 
   3   1   7       34.79       42.41      3.32 o 
   4   1   7       18.25       18.21      1.57 o 
   5   1   7       17.34       18.89      1.31 o 
   6   1   7      254.15      258.70      3.94 o 
   7   1   7      142.49      143.18      3.04 o 
  -7   2   7      282.18      235.43     24.28 o 
  -6   2   7      207.72      193.15      2.04 o 
  -5   2   7      722.60      711.92     44.75 o 
  -4   2   7      154.95      157.26      5.63 o 
  -3   2   7      412.65      411.55     11.31 o 
  -2   2   7       94.42      117.04      2.47 o 
  -1   2   7      443.59      480.90      4.47 o 
   0   2   7      119.72      140.87      1.01 o 
   1   2   7     1683.76     1767.83     22.14 o 
   2   2   7      197.44      193.73      3.94 o 
   3   2   7     1407.21     1468.01     23.63 o 
   4   2   7      232.80      240.44      5.54 o 
   5   2   7     1956.48     2106.26     44.23 o 
   6   2   7      168.04      164.63      2.51 o 
   7   2   7      146.94      160.27      3.39 o 
  -7   3   7        3.89        4.54      0.69 o 
  -6   3   7      134.00      130.56     10.58 o 
  -5   3   7       40.08       42.41      5.15 o 
  -4   3   7        3.28        3.64      0.76 o 
  -3   3   7     3577.72     3912.22     93.77 o 
  -2   3   7     1904.64     2132.68     26.20 o 
  -1   3   7     1508.40     1615.81     12.13 o 
   0   3   7     3883.62     4201.07     53.45 o 
   1   3   7      250.18      227.46      2.90 o 
   2   3   7      232.64      231.76      2.88 o 
   3   3   7       46.49       53.78      1.48 o 
   4   3   7     2597.35     2774.72     33.43 o 
   5   3   7      295.22      311.86      3.61 o 
   6   3   7       30.38       34.45      1.19 o 
   7   3   7       35.85       34.17      2.08 o 
  -7   4   7       35.15       35.39      2.80 o 
  -6   4   7      457.08      521.41     62.32 o 
  -5   4   7      141.20      131.31     14.28 o 
  -4   4   7     1974.25     2028.27    166.29 o 
  -3   4   7      705.07      745.14     18.91 o 
  -2   4   7     1519.21     1631.89     30.35 o 
  -1   4   7     2795.11     3013.95     30.69 o 
   0   4   7      666.67      700.19      7.72 o 
   1   4   7       21.15       22.21      0.68 o 
   2   4   7       77.50       84.94      1.21 o 
   3   4   7       11.46       11.19      0.57 o 
   4   4   7      248.46      245.87      4.69 o 
   5   4   7      408.03      422.02      3.75 o 
   6   4   7        0.90        1.58      0.73 o 
  -6   5   7        5.01        4.52      1.42 o 
  -5   5   7      105.48      122.71      2.70 o 
  -4   5   7       11.23       10.65      1.38 o 
  -3   5   7       18.32       20.77      0.85 o 
  -2   5   7       10.20       10.74      0.62 o 
  -1   5   7     1814.08     1891.48     19.59 o 
   0   5   7      183.26      191.92      1.85 o 
   1   5   7      100.73      104.96      1.19 o 
   2   5   7      589.83      618.43     11.22 o 
   3   5   7      116.37      130.90      2.58 o 
   4   5   7      833.97      838.77     14.42 o 
   5   5   7       75.95       74.55      1.49 o 
  -6   6   7      102.78      120.77      2.77 o 
  -5   6   7      138.05      146.78      3.04 o 
  -4   6   7     1037.69     1116.85     59.73 o 
  -3   6   7       83.67       94.25      2.49 o 
  -2   6   7     2324.24     2407.61     37.77 o 
  -1   6   7      813.88      838.11     10.51 o 
   0   6   7      442.74      439.06      3.98 o 
   1   6   7      493.90      490.32      5.35 o 
   2   6   7      398.57      409.60      6.27 o 
   3   6   7      362.33      370.79      5.52 o 
   4   6   7       22.07       18.96      0.92 o 
   5   6   7        5.63        4.94      0.78 o 
  -5   7   7      148.14      180.74      3.60 o 
  -4   7   7       62.36       67.58      1.88 o 
  -3   7   7     1032.02     1039.18     21.09 o 
  -2   7   7      169.72      167.83      2.28 o 
  -1   7   7       34.34       36.60      0.95 o 
   0   7   7       26.55       27.28      0.88 o 
   1   7   7        6.62        6.49      0.66 o 
   2   7   7      121.05      117.35      1.44 o 
   3   7   7        2.18        2.25      0.64 o 
  -3   8   7       47.54       48.89      1.38 o 
  -2   8   7      608.05      611.55      6.29 o 
  -1   8   7      134.59      129.82      1.66 o 
   0   8   7      696.73      689.05      6.89 o 
   1   8   7      155.18      152.24      2.10 o 
   2   8   7      453.72      471.78      8.88 o 
  -2  -9   8       78.43       83.34      1.65 o 
  -1  -9   8        8.38        7.33      0.70 o 
   0  -9   8      395.15      387.85      6.81 o 
   1  -9   8       15.55       13.35      0.73 o 
   2  -9   8        6.21        4.50      0.69 o 
   3  -9   8       70.88       71.96      1.79 o 
  -4  -8   8       21.15       21.14      0.98 o 
  -3  -8   8      146.16      151.37      3.15 o 
  -2  -8   8      189.85      178.36      2.70 o 
  -1  -8   8     2589.21     2528.29     45.57 o 
   0  -8   8       12.11       11.75      0.73 o 
   1  -8   8     2243.11     2268.09     34.05 o 
   2  -8   8      416.41      412.67      2.46 o 
   3  -8   8      204.83      202.26      1.92 o 
   4  -8   8        1.40        0.90      0.67 o 
   5  -8   8      141.48      152.08      7.33 o 
  -5  -7   8      455.82      488.05     17.63 o 
  -4  -7   8      559.03      567.71     20.53 o 
  -3  -7   8      768.08      763.48     19.27 o 
  -2  -7   8      579.17      575.65     10.51 o 
  -1  -7   8      145.10      139.09      2.17 o 
   0  -7   8      135.83      137.84      1.92 o 
   1  -7   8        0.45        0.69      0.46 o 
   2  -7   8       19.03       18.13      0.79 o 
   3  -7   8       39.22       39.47      0.96 o 
   4  -7   8       66.95       66.52      2.50 o 
   5  -7   8        0.33        1.14      0.86 o 
  -6  -6   8       16.12       12.58      2.18 o 
  -5  -6   8        4.51        5.65      0.68 o 
  -4  -6   8       37.43       33.48      1.67 o 
  -3  -6   8       28.37       26.06      0.76 o 
  -2  -6   8      568.35      542.62      9.05 o 
  -1  -6   8       16.98       17.53      0.64 o 
   0  -6   8       27.04       29.67      0.80 o 
   1  -6   8      672.64      670.02     10.06 o 
   2  -6   8      305.77      316.91      3.63 o 
   3  -6   8      314.77      315.57      8.62 o 
   4  -6   8       59.93       61.30      2.41 o 
   5  -6   8      616.50      626.48      5.88 o 
   6  -6   8      126.35      142.21      3.04 o 
  -6  -5   8      157.06      149.48      4.81 o 
  -5  -5   8        8.55        9.05      0.64 o 
  -4  -5   8      708.46      712.86     27.86 o 
  -3  -5   8     1147.92     1209.51     30.32 o 
  -2  -5   8     2068.42     2121.35     33.14 o 
  -1  -5   8      834.51      838.17      9.67 o 
   0  -5   8     5595.90     5589.11     49.49 o 
   1  -5   8      441.94      431.60      5.24 o 
   2  -5   8     1106.74     1126.30     10.90 o 
   3  -5   8      670.63      687.17     25.26 o 
   4  -5   8       86.13       75.35     11.34 o 
   5  -5   8        3.06        2.81      0.76 o 
   6  -5   8       42.34       40.33      1.87 o 
   7  -5   8        5.16        5.05      1.04 o 
  -7  -4   8       14.32       17.74      1.00 o 
  -6  -4   8      516.32      490.68     16.95 o 
  -5  -4   8       43.49       42.16      1.59 o 
  -4  -4   8      366.37      361.18     13.50 o 
  -3  -4   8       45.44       46.66      1.28 o 
  -2  -4   8     1663.78     1752.34     29.12 o 
  -1  -4   8      814.71      800.52     10.47 o 
   0  -4   8       17.59       17.55      0.53 o 
   1  -4   8      253.13      259.46      1.72 o 
   2  -4   8       39.49       39.61      0.78 o 
   3  -4   8      215.82      236.06     13.72 o 
   4  -4   8      259.25      238.16     26.22 o 
   5  -4   8      985.49     1070.49     73.11 o 
   6  -4   8        1.39        2.35      0.97 o 
   7  -4   8      258.63      277.10      3.80 o 
  -7  -3   8      149.98      153.22      6.13 o 
  -6  -3   8       38.72       37.21      1.43 o 
  -5  -3   8       73.05       68.77      2.61 o 
  -4  -3   8       12.54       15.20      0.57 o 
  -3  -3   8       58.28       63.33      1.36 o 
  -2  -3   8      550.77      591.03      8.67 o 
  -1  -3   8     1848.98     1828.78     20.48 o 
   0  -3   8     6182.43     6543.57     61.14 o 
   1  -3   8     5447.45     5496.54     69.27 o 
   2  -3   8     2307.64     2179.49     88.62 o 
   3  -3   8     1377.22     1265.55     75.48 o 
   4  -3   8     2270.89     2102.95    211.07 o 
   5  -3   8      376.31      374.51     26.34 o 
   6  -3   8      480.71      414.19      4.63 o 
   7  -3   8        1.32        0.90      0.90 o 
  -7  -2   8       19.69       21.72      0.85 o 
  -6  -2   8      391.62      392.63     18.95 o 
  -5  -2   8       38.79       42.22      2.16 o 
  -4  -2   8     3147.24     3050.15    130.63 o 
  -3  -2   8       17.87       20.06      0.77 o 
  -2  -2   8     8771.16     8745.72    120.57 o 
  -1  -2   8       72.32      105.27      2.54 o 
   0  -2   8    10584.27    10744.55    149.43 o 
   1  -2   8      890.62      896.59     21.58 o 
   2  -2   8     1589.18     1440.32     55.48 o 
   3  -2   8      564.09      522.97     25.20 o 
   4  -2   8       14.76       15.29      1.03 o 
   5  -2   8      178.29      179.79     15.91 o 
   6  -2   8        7.52        8.65      1.11 o 
   7  -2   8      133.94      131.35      2.77 o 
  -8  -1   8       94.20      110.40      1.66 o 
  -7  -1   8      159.88      147.09      5.24 o 
  -6  -1   8      148.54      141.68      5.91 o 
  -5  -1   8      122.82      115.63      3.78 o 
  -4  -1   8     1267.77     1334.20     84.26 o 
  -3  -1   8     1116.35     1128.67     45.35 o 
  -2  -1   8       75.79       84.64      3.26 o 
  -1  -1   8      158.50      154.99      3.62 o 
   0  -1   8     1375.90     1401.48     19.90 o 
   1  -1   8       20.99       28.89      1.39 o 
   2  -1   8      626.05      576.33     12.65 o 
   3  -1   8      415.85      374.18     11.92 o 
   4  -1   8       52.29       45.96      1.14 o 
   5  -1   8      668.25      662.13     62.04 o 
   6  -1   8     1020.47      830.81      6.71 o 
   7  -1   8       59.75       58.73      2.08 o 
  -8   0   8        1.15        1.59      1.73 o 
  -7   0   8        7.88        8.48      0.75 o 
  -6   0   8      169.63      151.85      7.85 o 
  -5   0   8        1.98        3.72      0.48 o 
  -4   0   8     2996.10     2584.96     89.02 o 
  -3   0   8       32.93       30.64      1.33 o 
  -2   0   8     9126.95     7877.95    170.66 o 
  -1   0   8      665.53      675.86      9.12 o 
   0   0   8     7859.37     7006.30     82.12 o 
   1   0   8     2281.88     2184.82     28.45 o 
   2   0   8     4062.27     3534.75     61.27 o 
   3   0   8      284.85      263.64      7.89 o 
   4   0   8       43.22       46.32      2.97 o 
   5   0   8      110.71      115.67      7.74 o 
   6   0   8      358.82      321.43      4.36 o 
   7   0   8       24.11       20.82      1.52 o 
  -7   1   8       93.21       92.48      1.49 o 
  -6   1   8     1219.55     1137.36    102.92 o 
  -5   1   8      802.87      738.72     25.30 o 
  -4   1   8     1372.81     1255.87     27.48 o 
  -3   1   8     3187.40     3075.96    124.13 o 
  -2   1   8      925.53      917.29     22.59 o 
  -1   1   8     1323.27     1220.54     22.58 o 
   0   1   8       31.17       43.48      2.83 o 
   1   1   8      566.99      499.08      9.86 o 
   2   1   8       86.34      110.48      2.90 o 
   3   1   8       15.76       10.99      0.87 o 
   4   1   8      571.76      570.34     16.57 o 
   5   1   8      727.65      767.41     37.14 o 
   6   1   8      195.81      177.76     10.38 o 
   7   1   8      405.68      385.28      4.91 o 
  -7   2   8      254.94      218.54     20.75 o 
  -6   2   8        0.58        0.48      0.60 o 
  -5   2   8        2.60        1.83      0.65 o 
  -4   2   8        0.27        2.53      1.52 o 
  -3   2   8     1197.09     1265.38     27.92 o 
  -2   2   8      390.74      383.72      7.50 o 
  -1   2   8      248.47      289.48      3.85 o 
   0   2   8     2782.22     2922.88     21.36 o 
   1   2   8     1232.86     1246.78     14.29 o 
   2   2   8     2420.14     2470.88     46.84 o 
   3   2   8        7.36        7.26      0.48 o 
   4   2   8     1079.65     1142.34     20.84 o 
   5   2   8      136.59      134.38      3.76 o 
   6   2   8      844.16      895.49     22.94 o 
   7   2   8       84.52       88.26      2.70 o 
  -7   3   8       34.17       30.80      1.16 o 
  -6   3   8       81.82       80.95      5.19 o 
  -5   3   8       12.40       15.36      1.90 o 
  -4   3   8     1686.08     1580.41     10.10 o 
  -3   3   8      132.88      152.09      2.91 o 
  -2   3   8     1984.29     2081.34     21.87 o 
  -1   3   8     2635.07     2800.07     37.67 o 
   0   3   8      928.79      938.45      9.05 o 
   1   3   8     1334.38     1390.95     22.25 o 
   2   3   8      458.52      490.24      7.81 o 
   3   3   8      814.69      841.68     13.44 o 
   4   3   8      459.39      471.29      5.44 o 
   5   3   8      255.72      264.02      3.18 o 
   6   3   8       12.08       11.33      0.84 o 
  -7   4   8       60.83       75.40      5.33 o 
  -6   4   8        0.16        0.14      1.45 o 
  -5   4   8       84.91       92.29      6.92 o 
  -4   4   8        2.32        3.76      0.90 o 
  -3   4   8      116.63      135.98      3.01 o 
  -2   4   8      352.49      368.57      5.70 o 
  -1   4   8      284.97      289.74      3.84 o 
   0   4   8        8.58        9.70      0.80 o 
   1   4   8       67.18       66.02      1.27 o 
   2   4   8      200.64      215.55      3.75 o 
   3   4   8       58.34       52.50      1.38 o 
   4   4   8      101.42      104.16      1.88 o 
   5   4   8        0.74        1.12      0.69 o 
   6   4   8      179.41      193.32      2.17 o 
  -6   5   8        3.43        3.53      1.11 o 
  -5   5   8        0.32        0.90      1.04 o 
  -4   5   8       46.31       46.90      2.08 o 
  -3   5   8      504.52      523.75      9.77 o 
  -2   5   8      548.67      562.99      8.95 o 
  -1   5   8      449.40      473.38      5.37 o 
   0   5   8     1399.37     1402.02     16.30 o 
   1   5   8     2008.89     2066.37     24.98 o 
   2   5   8      170.66      175.53      2.88 o 
   3   5   8      523.36      550.17      7.56 o 
   4   5   8      232.66      228.49      3.25 o 
   5   5   8      229.65      234.99      2.90 o 
  -5   6   8      367.97      415.16      4.84 o 
  -4   6   8        1.10        1.27      0.90 o 
  -3   6   8     1290.31     1410.58     28.12 o 
  -2   6   8       44.19       43.01      1.08 o 
  -1   6   8     1151.15     1151.64     11.35 o 
   0   6   8      173.72      173.72      1.47 o 
   1   6   8      291.02      280.06      3.09 o 
   2   6   8      306.65      297.60      4.28 o 
   3   6   8        5.53        4.99      0.66 o 
   4   6   8       61.86       67.78      1.31 o 
  -4   7   8      170.65      184.59      7.82 o 
  -3   7   8        2.55        2.03      0.76 o 
  -2   7   8      191.92      191.26      2.04 o 
  -1   7   8       34.90       32.64      1.06 o 
   0   7   8      185.12      187.22      2.31 o 
   1   7   8       27.07       23.94      0.96 o 
   2   7   8      277.23      279.19      4.18 o 
   3   7   8       63.90       69.18      1.38 o 
  -2   8   8      141.87      133.71      1.78 o 
  -1   8   8      588.03      577.19      3.16 o 
   0   8   8        2.74        1.42      0.72 o 
   1   8   8      709.40      705.80     12.31 o 
  -2  -9   9       21.76       20.21      0.92 o 
  -1  -9   9      323.45      323.51      4.84 o 
   0  -9   9        0.77        0.91      0.66 o 
   1  -9   9      277.54      290.50      4.81 o 
   2  -9   9       23.31       22.00      0.97 o 
   3  -9   9      488.15      500.57      5.31 o 
  -4  -8   9      155.81      160.29      4.71 o 
  -3  -8   9       80.23       75.81      1.23 o 
  -2  -8   9     1222.50     1206.67     21.13 o 
  -1  -8   9      117.12      105.92      1.87 o 
   0  -8   9     3036.45     2988.47     66.51 o 
   1  -8   9      289.30      295.20      3.89 o 
   2  -8   9      696.08      711.42     10.54 o 
   3  -8   9      166.50      167.94      2.20 o 
   4  -8   9       27.33       24.90      1.61 o 
  -5  -7   9      246.41      256.48     10.69 o 
  -4  -7   9      430.14      441.68     15.61 o 
  -3  -7   9      246.75      261.40      6.18 o 
  -2  -7   9      265.70      256.26      3.16 o 
  -1  -7   9      705.18      690.09     12.49 o 
   0  -7   9       80.00       83.55      1.46 o 
   1  -7   9      281.21      273.52      3.29 o 
   2  -7   9      307.07      316.30      5.58 o 
   3  -7   9      931.69      917.34     18.42 o 
   4  -7   9        2.35        2.00      0.71 o 
   5  -7   9      127.24      132.95      3.11 o 
  -6  -6   9       42.70       41.19      4.74 o 
  -5  -6   9       74.60       75.62      4.25 o 
  -4  -6   9       13.66       16.17      0.79 o 
  -3  -6   9      210.14      197.63      3.95 o 
  -2  -6   9      918.71      898.39     15.05 o 
  -1  -6   9      726.63      682.35      7.90 o 
   0  -6   9     1231.39     1256.79     13.88 o 
   1  -6   9      348.11      329.93      4.81 o 
   2  -6   9     3801.64     3900.65     45.14 o 
   3  -6   9        7.72       10.30      1.16 o 
   4  -6   9      788.05      667.36     83.35 o 
   5  -6   9        0.54        0.81      0.81 o 
   6  -6   9      212.28      219.34      3.74 o 
  -6  -5   9      339.98      357.15     12.87 o 
  -5  -5   9       64.30       65.89      3.14 o 
  -4  -5   9      698.56      785.70     30.06 o 
  -3  -5   9      376.36      404.69      9.35 o 
  -2  -5   9     1778.31     1861.80     30.15 o 
  -1  -5   9     1740.26     1769.62     21.82 o 
   0  -5   9     1327.35     1363.96     17.81 o 
   1  -5   9     1010.43     1054.89     12.02 o 
   2  -5   9        4.80        5.79      0.63 o 
   3  -5   9        7.33        8.46      0.62 o 
   4  -5   9        8.81        9.02      0.66 o 
   5  -5   9        1.12        2.50      0.55 o 
   6  -5   9        0.06        1.73      1.04 o 
  -7  -4   9      566.43      576.05     20.46 o 
  -6  -4   9       78.97       75.03      3.01 o 
  -5  -4   9      653.38      622.80     21.81 o 
  -4  -4   9      131.04      121.70      3.82 o 
  -3  -4   9        4.34        3.81      0.37 o 
  -2  -4   9      181.50      182.07      4.27 o 
  -1  -4   9       47.34       48.21      0.71 o 
   0  -4   9       27.98       34.75      0.64 o 
   1  -4   9     2050.14     2156.94     20.52 o 
   2  -4   9     1114.34     1117.60     26.36 o 
   3  -4   9       72.78       73.83      3.54 o 
   4  -4   9     1866.84     1671.23    144.43 o 
   5  -4   9      122.42      112.46      7.61 o 
   6  -4   9      299.84      292.25      4.08 o 
   7  -4   9       11.08        9.27      1.25 o 
  -7  -3   9       15.95       19.66      0.93 o 
  -6  -3   9       84.79       85.31      3.64 o 
  -5  -3   9       41.13       38.16      2.06 o 
  -4  -3   9     1687.54     1739.89     54.62 o 
  -3  -3   9      187.69      201.74      4.25 o 
  -2  -3   9     1172.59     1217.88     13.71 o 
  -1  -3   9     1901.53     2003.78     21.72 o 
   0  -3   9     6119.29     6425.54     76.12 o 
   1  -3   9     2926.77     2975.19     41.65 o 
   2  -3   9      778.71      760.15     31.82 o 
   3  -3   9     3755.97     3582.31    194.97 o 
   4  -3   9      494.59      437.43     44.64 o 
   5  -3   9      745.87      765.46     45.19 o 
   6  -3   9        6.16        4.70      0.97 o 
   7  -3   9      114.07      106.25      2.63 o 
  -7  -2   9      211.48      215.41      4.99 o 
  -6  -2   9      145.02      147.35      4.19 o 
  -5  -2   9     2997.31     2850.05     86.42 o 
  -4  -2   9       43.78       50.26      1.91 o 
  -3  -2   9     1946.78     1954.82     55.64 o 
  -2  -2   9      261.15      259.82      4.63 o 
  -1  -2   9     3437.07     3526.87     54.19 o 
   0  -2   9      213.50      193.47      2.60 o 
   1  -2   9     2106.64     2044.85     53.45 o 
   2  -2   9       38.15       37.47      0.98 o 
   3  -2   9       37.76       29.90      2.31 o 
   4  -2   9      667.85      617.64     24.37 o 
   5  -2   9      223.23      213.31     13.09 o 
   6  -2   9      330.88      296.88      4.15 o 
   7  -2   9        0.64        0.76      0.90 o 
  -7  -1   9      179.16      166.80      4.12 o 
  -6  -1   9       72.74       70.95      2.31 o 
  -5  -1   9       42.29       39.54      1.12 o 
  -4  -1   9      197.10      196.50      9.85 o 
  -3  -1   9      159.49      162.87      5.30 o 
  -2  -1   9     2254.65     2213.68     56.17 o 
  -1  -1   9      322.31      311.33      6.34 o 
   0  -1   9     1822.65     1519.99     18.36 o 
   1  -1   9      757.12      686.71     10.90 o 
   2  -1   9     2647.58     2279.62     29.37 o 
   3  -1   9      957.00      871.51     21.37 o 
   4  -1   9     3100.36     2890.98     86.19 o 
   5  -1   9      666.18      699.65     45.01 o 
   6  -1   9      333.79      298.06      4.22 o 
   7  -1   9      843.84      790.34      6.78 o 
  -7   0   9       10.10       11.93      0.93 o 
  -6   0   9      524.65      467.36     11.60 o 
  -5   0   9      129.22      116.55      3.57 o 
  -4   0   9        2.21        3.21      0.47 o 
  -3   0   9     2366.72     2249.47     59.25 o 
  -2   0   9        4.75        7.18      0.34 o 
  -1   0   9     7936.28     6732.56    103.62 o 
   0   0   9      319.21      324.00      3.55 o 
   1   0   9     9005.02     7809.26     84.59 o 
   2   0   9      145.37      140.64      3.22 o 
   3   0   9      425.80      376.10      8.76 o 
   4   0   9      359.13      375.80      9.70 o 
   5   0   9      570.71      565.07     33.16 o 
   6   0   9        0.06        3.53      1.11 o 
   7   0   9        1.58        5.26      1.11 o 
  -7   1   9      532.62      490.19      6.40 o 
  -6   1   9      546.63      522.40     34.55 o 
  -5   1   9      434.79      417.40      4.90 o 
  -4   1   9      766.46      672.49     20.47 o 
  -3   1   9      982.96      982.95     39.56 o 
  -2   1   9      134.10      137.66      3.11 o 
  -1   1   9      384.30      390.01      6.50 o 
   0   1   9      268.81      248.50      2.85 o 
   1   1   9      515.70      497.93      5.72 o 
   2   1   9     2440.03     2367.48     33.33 o 
   3   1   9      164.01      179.95      4.49 o 
   4   1   9     1168.65     1147.72     30.43 o 
   5   1   9      129.27      132.98      5.99 o 
   6   1   9      530.26      502.95     10.24 o 
   7   1   9      235.03      219.96      3.94 o 
  -7   2   9        6.92        5.37      0.70 o 
  -6   2   9       38.26       37.80      2.39 o 
  -5   2   9        8.15        8.69      0.78 o 
  -4   2   9      253.86      247.35      2.11 o 
  -3   2   9      272.82      286.21      4.99 o 
  -2   2   9      263.30      270.50      4.56 o 
  -1   2   9     3494.11     3455.85     37.48 o 
   0   2   9     1074.23     1074.65      7.17 o 
   1   2   9     4386.13     4357.05     51.94 o 
   2   2   9       90.07       80.92      1.99 o 
   3   2   9     1222.45     1230.17     25.62 o 
   4   2   9       87.58       88.21      2.40 o 
   5   2   9      964.55      999.42     33.47 o 
   6   2   9        1.17        1.01      0.66 o 
  -7   3   9       71.76       71.50      2.39 o 
  -6   3   9       74.60       66.33      2.63 o 
  -5   3   9      952.54      939.39     49.15 o 
  -4   3   9      635.95      595.75     28.91 o 
  -3   3   9     1214.57     1248.29     27.30 o 
  -2   3   9     1112.05     1122.12     11.40 o 
  -1   3   9     1655.45     1752.87     14.81 o 
   0   3   9     2786.25     2835.88     29.15 o 
   1   3   9       17.84       19.61      0.61 o 
   2   3   9       52.66       59.42      0.95 o 
   3   3   9       44.04       44.33      1.15 o 
   4   3   9        6.18        6.65      0.65 o 
   5   3   9      212.16      205.69      3.74 o 
   6   3   9       96.19       98.36      1.66 o 
  -6   4   9      149.84      161.13     11.55 o 
  -5   4   9        9.27        8.37      1.66 o 
  -4   4   9      179.25      176.11      3.74 o 
  -3   4   9        0.81        1.50      0.46 o 
  -2   4   9      251.92      252.49      4.21 o 
  -1   4   9        0.19        2.03      0.74 o 
   0   4   9     1885.93     1952.40     17.46 o 
   1   4   9      955.47      967.59     11.29 o 
   2   4   9      198.03      212.77      3.01 o 
   3   4   9     1554.18     1591.62     23.30 o 
   4   4   9       13.71       12.20      0.74 o 
   5   4   9      210.52      223.96      2.12 o 
  -5   5   9      374.63      379.40      4.63 o 
  -4   5   9       33.60       39.05      2.42 o 
  -3   5   9      428.03      443.61      7.11 o 
  -2   5   9        5.26        4.51      0.62 o 
  -1   5   9     2046.38     2078.23     23.88 o 
   0   5   9      327.66      305.03      2.72 o 
   1   5   9      343.42      354.32      4.86 o 
   2   5   9      965.19      992.16     13.27 o 
   3   5   9        3.62        3.86      0.58 o 
   4   5   9       98.09       93.73      1.67 o 
   5   5   9       25.55       26.46      1.13 o 
  -5   6   9        1.63        2.21      1.25 o 
  -4   6   9      210.67      237.05     10.93 o 
  -3   6   9       86.43       87.42      1.99 o 
  -2   6   9      338.19      352.13      4.96 o 
  -1   6   9      230.62      246.69      2.65 o 
   0   6   9      200.17      196.83      2.08 o 
   1   6   9      227.95      221.73      2.41 o 
   2   6   9      100.72       94.84      1.53 o 
   3   6   9      267.54      264.10      3.56 o 
   4   6   9       21.56       17.95      0.96 o 
  -4   7   9        7.15       10.03      1.15 o 
  -3   7   9       40.68       40.92      1.32 o 
  -2   7   9       71.56       64.19      1.34 o 
  -1   7   9      227.10      228.34      2.00 o 
   0   7   9       53.87       48.50      1.10 o 
   1   7   9      568.21      567.25      5.99 o 
   2   7   9       44.04       46.24      1.14 o 
  -2  -9  10      129.57      137.39      2.42 o 
  -1  -9  10        5.42        4.29      0.68 o 
   0  -9  10     1267.79     1292.55     25.22 o 
   1  -9  10        2.74        1.76      0.61 o 
   2  -9  10     1039.31     1032.49     13.63 o 
   3  -9  10      115.39      116.83      3.93 o 
  -4  -8  10      363.17      370.68     11.86 o 
  -3  -8  10      394.07      392.53      9.81 o 
  -2  -8  10      573.60      582.20      7.72 o 
  -1  -8  10      353.04      359.28      5.32 o 
   0  -8  10       54.18       53.54      1.14 o 
   1  -8  10      457.54      469.29      6.55 o 
   2  -8  10        7.72        7.66      0.64 o 
   3  -8  10       50.11       51.64      1.98 o 
   4  -8  10       46.16       41.78      2.05 o 
  -5  -7  10       26.60       26.82      1.92 o 
  -4  -7  10        3.69        3.83      0.66 o 
  -3  -7  10      103.00       95.38      1.80 o 
  -2  -7  10       49.66       48.06      0.88 o 
  -1  -7  10       51.35       49.87      1.62 o 
   0  -7  10      198.02      193.00      3.24 o 
   1  -7  10       95.45      101.06      1.61 o 
   2  -7  10      647.03      645.92      7.46 o 
   3  -7  10       33.15       30.98      1.09 o 
   4  -7  10      607.03      540.02     55.34 o 
   5  -7  10      177.57      184.98      9.55 o 
  -5  -6  10       61.81       66.31      2.90 o 
  -4  -6  10      179.33      179.96      7.59 o 
  -3  -6  10     1430.58     1411.80     29.02 o 
  -2  -6  10      277.25      296.50      4.88 o 
  -1  -6  10      636.09      658.46     10.74 o 
   0  -6  10       60.62       60.82      2.16 o 
   1  -6  10     1402.12     1434.57     19.10 o 
   2  -6  10      729.83      741.23     10.03 o 
   3  -6  10     1097.73     1122.20     41.32 o 
   4  -6  10        4.93        6.49      0.66 o 
   5  -6  10      212.06      191.71     22.13 o 
   6  -6  10        7.38        5.33      1.25 o 
  -6  -5  10        0.55        1.94      0.85 o 
  -5  -5  10      447.21      456.61     19.08 o 
  -4  -5  10       28.37       30.95      0.90 o 
  -3  -5  10      885.53      865.31     19.51 o 
  -2  -5  10      928.46      937.61     13.64 o 
  -1  -5  10      328.74      351.78      4.60 o 
   0  -5  10     2315.16     2349.25     26.45 o 
   1  -5  10      364.66      366.93      3.37 o 
   2  -5  10      282.21      280.87      3.44 o 
   3  -5  10        1.16        1.08      0.51 o 
   4  -5  10       59.42       63.48      4.10 o 
   5  -5  10       21.74       19.75      3.43 o 
   6  -5  10      480.18      480.94      5.40 o 
  -6  -4  10      506.50      512.10     18.27 o 
  -5  -4  10       77.02       69.51      2.25 o 
  -4  -4  10       91.66      104.33      3.31 o 
  -3  -4  10       97.56       98.82      2.34 o 
  -2  -4  10      361.67      385.24      5.59 o 
  -1  -4  10      180.51      191.32      2.87 o 
   0  -4  10     1464.84     1488.33     12.83 o 
   1  -4  10      663.00      704.81      8.67 o 
   2  -4  10     2982.73     2938.52     80.15 o 
   3  -4  10     1972.28     1891.87     81.61 o 
   4  -4  10      344.76      300.96     21.47 o 
   5  -4  10     1471.82     1360.43    105.87 o 
   6  -4  10       99.58       96.08      2.56 o 
   7  -4  10      278.51      277.30      4.08 o 
  -7  -3  10       11.36        9.22      0.75 o 
  -6  -3  10       21.67       25.47      1.02 o 
  -5  -3  10      446.87      438.48     12.17 o 
  -4  -3  10        2.99        3.51      0.42 o 
  -3  -3  10      802.26      825.67     17.74 o 
  -2  -3  10       20.66       19.52      0.69 o 
  -1  -3  10     4972.89     5208.80     54.87 o 
   0  -3  10      898.73      920.01     12.48 o 
   1  -3  10     3238.96     3276.78     63.01 o 
   2  -3  10     1132.88     1076.63     44.59 o 
   3  -3  10      891.90      845.88     38.24 o 
   4  -3  10      252.26      208.13     20.20 o 
   5  -3  10        1.03        2.72      2.27 o 
   6  -3  10        2.33        1.45      0.97 o 
   7  -3  10       33.42       26.22      1.73 o 
  -7  -2  10       79.53       87.94      1.90 o 
  -6  -2  10      574.41      532.22     13.64 o 
  -5  -2  10       56.98       56.88      1.23 o 
  -4  -2  10     1629.83     1653.26     56.63 o 
  -3  -2  10      108.42      111.01      3.63 o 
  -2  -2  10      554.31      536.74     11.84 o 
  -1  -2  10        1.10        2.46      0.33 o 
   0  -2  10       99.46      106.63      1.76 o 
   1  -2  10        2.03        7.20      2.09 o 
   2  -2  10      190.87      186.12      4.29 o 
   3  -2  10        2.78        2.57      0.52 o 
   4  -2  10       40.39       30.89      1.87 o 
   5  -2  10      220.91      197.64      8.07 o 
   6  -2  10       27.47       23.03      1.66 o 
   7  -2  10      249.38      224.60      3.80 o 
  -7  -1  10      234.92      231.99      4.34 o 
  -6  -1  10        1.28        1.98      0.55 o 
  -5  -1  10      140.61      132.63      3.07 o 
  -4  -1  10      175.49      165.64      8.99 o 
  -3  -1  10      553.68      542.95     17.31 o 
  -2  -1  10       21.75       28.65      1.07 o 
  -1  -1  10     3572.08     3256.42     43.19 o 
   0  -1  10     1612.49     1449.59     20.77 o 
   1  -1  10     3861.79     3479.60     36.88 o 
   2  -1  10     3372.49     3151.92     39.99 o 
   3  -1  10     3326.05     2974.67     82.80 o 
   4  -1  10      894.82      798.55     13.56 o 
   5  -1  10      297.38      299.98     15.73 o 
   6  -1  10      779.02      693.71      6.57 o 
   7  -1  10       79.66       80.58      2.49 o 
  -7   0  10      323.90      319.67      7.23 o 
  -6   0  10      701.14      627.99      6.75 o 
  -5   0  10      396.30      352.06     14.27 o 
  -4   0  10     2889.44     2860.35    154.82 o 
  -3   0  10     1133.74     1101.70     23.05 o 
  -2   0  10     8786.61     7631.32     77.84 o 
  -1   0  10       11.01        9.56      0.42 o 
   0   0  10     1812.84     1653.45     16.64 o 
   1   0  10      316.49      296.30      3.04 o 
   2   0  10      255.41      244.93      7.37 o 
   3   0  10      126.61      124.60      3.34 o 
   4   0  10       36.60       36.54      1.22 o 
   5   0  10        0.64        2.49      0.62 o 
   6   0  10       14.82       14.21      1.10 o 
   7   0  10        4.58        3.53      1.11 o 
  -7   1  10      131.04      124.63      5.22 o 
  -6   1  10      740.98      690.80     28.63 o 
  -5   1  10      170.10      158.01      2.79 o 
  -4   1  10      110.87      104.58      3.90 o 
  -3   1  10       92.22      102.45      2.73 o 
  -2   1  10       22.17       22.04      0.58 o 
  -1   1  10      456.35      439.87      8.19 o 
   0   1  10     1855.96     1828.96     20.98 o 
   1   1  10     1017.57      942.31     16.67 o 
   2   1  10      467.82      462.48      6.68 o 
   3   1  10     1214.81     1219.63     21.49 o 
   4   1  10     1088.38     1060.74     14.96 o 
   5   1  10     1004.43     1037.97     39.46 o 
   6   1  10      350.68      364.56     23.32 o 
  -7   2  10        0.94        0.88      0.69 o 
  -6   2  10       66.03       68.77      1.63 o 
  -5   2  10        3.84        5.49      1.35 o 
  -4   2  10       55.37       51.25      1.18 o 
  -3   2  10      443.44      441.59     13.48 o 
  -2   2  10     1435.77     1401.78     24.62 o 
  -1   2  10        5.62        9.45      1.00 o 
   0   2  10     3875.76     3568.21     25.53 o 
   1   2  10      972.98      966.64     12.26 o 
   2   2  10     2660.48     2561.33     55.96 o 
   3   2  10      857.71      817.80     20.67 o 
   4   2  10     1537.56     1487.58     30.12 o 
   5   2  10      119.93      117.11      3.67 o 
   6   2  10        9.95        9.71      0.79 o 
  -7   3  10       24.87       25.82      1.21 o 
  -6   3  10      418.24      403.62      3.45 o 
  -5   3  10      120.86      125.43      3.46 o 
  -4   3  10      581.71      564.91     25.28 o 
  -3   3  10      224.76      228.73      5.67 o 
  -2   3  10      293.03      320.22      3.59 o 
  -1   3  10      793.08      766.83      7.57 o 
   0   3  10       12.11       12.97      0.63 o 
   1   3  10        6.06        9.62      0.94 o 
   2   3  10      393.47      397.38      6.68 o 
   3   3  10       42.20       43.07      1.23 o 
   4   3  10        0.61        0.62      0.59 o 
   5   3  10      244.61      244.45      5.17 o 
   6   3  10       64.10       64.30      1.51 o 
  -6   4  10        3.74        3.44      0.84 o 
  -5   4  10      102.83       94.17      3.29 o 
  -4   4  10        2.49        2.84      0.83 o 
  -3   4  10       11.66       12.56      0.67 o 
  -2   4  10        7.75        7.76      0.55 o 
  -1   4  10      448.62      431.61      6.82 o 
   0   4  10      539.11      540.08      5.65 o 
   1   4  10      265.15      258.60      2.18 o 
   2   4  10     1932.85     1938.96     33.49 o 
   3   4  10      540.04      541.12      7.46 o 
   4   4  10     1268.32     1255.34     20.27 o 
   5   4  10        0.28        0.09      0.68 o 
  -5   5  10        3.71        3.53      1.18 o 
  -4   5  10      321.07      368.89      4.98 o 
  -3   5  10      303.03      300.70      5.12 o 
  -2   5  10     1630.72     1639.76     23.70 o 
  -1   5  10      258.78      243.09      3.17 o 
   0   5  10     1313.89     1268.14      9.19 o 
   1   5  10      874.85      864.38     14.08 o 
   2   5  10      269.54      270.37      3.57 o 
   3   5  10      228.88      228.65      4.21 o 
   4   5  10       23.47       23.46      1.02 o 
  -4   6  10        0.14        0.49      0.93 o 
  -3   6  10      318.79      334.68      9.71 o 
  -2   6  10       36.22       32.71      1.14 o 
  -1   6  10        0.87        1.16      0.55 o 
   0   6  10       58.69       53.06      1.09 o 
   1   6  10      165.09      159.90      1.62 o 
   2   6  10       25.72       23.58      0.98 o 
   3   6  10      341.93      325.13      6.48 o 
  -3   7  10       32.84       34.39      1.27 o 
  -2   7  10      231.40      215.15      2.10 o 
  -1   7  10       53.64       56.45      1.27 o 
   0   7  10      273.44      270.24      2.02 o 
   1   7  10       36.04       28.55      1.03 o 
   2   7  10      473.50      470.64      8.73 o 
  -1  -9  11      865.69      878.66     17.06 o 
   0  -9  11       19.46       17.46      0.81 o 
   1  -9  11      652.51      678.59      9.34 o 
   2  -9  11      201.03      207.47      1.94 o 
  -3  -8  11      106.78      112.27      2.44 o 
  -2  -8  11      669.33      671.09     10.17 o 
  -1  -8  11        2.79        4.36      0.64 o 
   0  -8  11      707.54      708.59     13.21 o 
   1  -8  11       72.65       73.39      1.57 o 
   2  -8  11      139.98      136.16      1.95 o 
   3  -8  11        5.21        6.22      0.99 o 
   4  -8  11        2.67        3.39      0.75 o 
  -4  -7  11      298.19      298.78     10.12 o 
  -3  -7  11       85.23       83.67      1.53 o 
  -2  -7  11       16.02       17.49      0.72 o 
  -1  -7  11      270.12      270.48      5.36 o 
   0  -7  11       21.79       25.67      0.90 o 
   1  -7  11     1869.96     1917.43     27.83 o 
   2  -7  11       13.79       13.25      0.72 o 
   3  -7  11     1561.97     1594.19     53.30 o 
   4  -7  11        7.46        8.93      0.81 o 
   5  -7  11      242.15      265.65     10.38 o 
  -5  -6  11      300.90      319.06     13.06 o 
  -4  -6  11      336.71      330.76     11.67 o 
  -3  -6  11      604.60      627.56     15.59 o 
  -2  -6  11     1076.68     1074.29     16.57 o 
  -1  -6  11       15.45       21.43      0.71 o 
   0  -6  11      132.15      135.60      2.58 o 
   1  -6  11      315.44      313.77      3.41 o 
   2  -6  11      446.77      465.61      5.82 o 
   3  -6  11        0.43        0.83      0.57 o 
   4  -6  11      647.61      628.48     52.32 o 
   5  -6  11       44.75       43.92      3.54 o 
  -6  -5  11      571.38      581.44     33.34 o 
  -5  -5  11      128.42      134.01      6.01 o 
  -4  -5  11     1147.45     1160.41     47.76 o 
  -3  -5  11      470.96      463.09     11.88 o 
  -2  -5  11      487.40      507.67      7.21 o 
  -1  -5  11      540.23      557.07      8.99 o 
   0  -5  11      121.09      113.58      1.19 o 
   1  -5  11      338.61      344.79      2.90 o 
   2  -5  11       24.86       26.90      0.82 o 
   3  -5  11      332.97      326.91     19.85 o 
   4  -5  11       36.09       35.22      2.19 o 
   5  -5  11      600.40      559.59     62.41 o 
   6  -5  11       52.58       48.56      2.14 o 
  -6  -4  11       28.78       29.86      1.12 o 
  -5  -4  11       26.80       24.97      0.80 o 
  -4  -4  11       98.89       84.76      3.10 o 
  -3  -4  11        4.35        9.01      1.03 o 
  -2  -4  11      433.75      439.81      6.30 o 
  -1  -4  11      694.32      728.53     10.13 o 
   0  -4  11      175.94      184.84      1.63 o 
   1  -4  11     1063.37     1105.65     14.72 o 
   2  -4  11       39.24       39.12      1.36 o 
   3  -4  11      146.51      143.94      6.63 o 
   4  -4  11     1291.63     1231.85     95.31 o 
   5  -4  11       49.64       45.04      4.69 o 
   6  -4  11      216.74      185.03      3.53 o 
  -7  -3  11        0.17        0.27      0.62 o 
  -6  -3  11      716.94      689.72     20.04 o 
  -5  -3  11        0.64        3.09      1.09 o 
  -4  -3  11     1426.89     1368.23     44.91 o 
  -3  -3  11      205.75      223.09      5.77 o 
  -2  -3  11      519.85      523.16      8.95 o 
  -1  -3  11     1870.15     1925.94     27.87 o 
   0  -3  11      575.23      619.04      6.34 o 
   1  -3  11     1568.38     1483.75     27.26 o 
   2  -3  11      352.46      324.19     11.04 o 
   3  -3  11      535.42      511.71     22.09 o 
   4  -3  11       90.77       72.88      6.94 o 
   5  -3  11        4.80        7.45      0.71 o 
   6  -3  11       58.88       49.25      2.08 o 
  -7  -2  11      279.36      282.90      7.73 o 
  -6  -2  11       76.53       81.96      1.43 o 
  -5  -2  11      627.64      627.57     10.27 o 
  -4  -2  11      156.89      147.46      4.96 o 
  -3  -2  11      961.05      908.69     31.21 o 
  -2  -2  11       19.15       17.55      0.74 o 
  -1  -2  11       36.40       35.17      1.15 o 
   0  -2  11       72.77       71.33      0.82 o 
   1  -2  11        6.51        5.60      0.38 o 
   2  -2  11      376.00      354.01      6.51 o 
   3  -2  11     2148.69     1981.88     42.77 o 
   4  -2  11      352.50      352.82     17.09 o 
   5  -2  11      391.37      360.03      4.91 o 
   6  -2  11      345.55      339.00      4.70 o 
   7  -2  11       26.62       24.69      1.73 o 
  -7  -1  11        4.54        6.34      0.63 o 
  -6  -1  11        1.13        0.76      0.55 o 
  -5  -1  11        5.55        5.80      0.64 o 
  -4  -1  11       42.78       44.01      2.26 o 
  -3  -1  11       14.63       13.76      0.61 o 
  -2  -1  11     1997.20     1851.39     44.82 o 
  -1  -1  11        6.72        5.44      0.38 o 
   0  -1  11     2607.91     2318.32     29.25 o 
   1  -1  11      983.31      955.00     13.95 o 
   2  -1  11     3200.05     2971.53     49.89 o 
   3  -1  11     1184.67     1050.00     29.14 o 
   4  -1  11      230.02      188.93      5.17 o 
   5  -1  11      281.61      272.51     13.41 o 
   6  -1  11       27.30       24.19      3.18 o 
   7  -1  11        1.56        1.66      1.04 o 
  -7   0  11      292.28      290.50      2.20 o 
  -6   0  11      139.88      125.73      2.37 o 
  -5   0  11      214.70      193.83      9.83 o 
  -4   0  11      416.93      435.53     18.65 o 
  -3   0  11     2334.19     2128.42     29.42 o 
  -2   0  11      113.56      105.10      1.65 o 
  -1   0  11     3415.19     3284.91     31.92 o 
   0   0  11      200.38      192.65      2.55 o 
   1   0  11     1582.35     1574.14     20.34 o 
   2   0  11        2.73        1.85      0.68 o 
   3   0  11       68.11       64.63      1.73 o 
   4   0  11       55.37       44.57      2.11 o 
   5   0  11       43.10       41.10      2.55 o 
   6   0  11       16.44       16.74      1.26 o 
  -7   1  11      187.10      164.81     12.73 o 
  -6   1  11      149.28      146.07      4.06 o 
  -5   1  11      313.39      291.30      4.77 o 
  -4   1  11       62.74       55.26      2.09 o 
  -3   1  11      794.77      772.40     19.72 o 
  -2   1  11       91.71       77.91      3.18 o 
  -1   1  11      568.60      523.13     10.69 o 
   0   1  11     2171.46     2059.11     18.59 o 
   1   1  11      212.11      199.52      3.27 o 
   2   1  11     3490.06     3254.48     71.61 o 
   3   1  11     1137.65     1106.35     24.89 o 
   4   1  11      788.84      752.93      9.83 o 
   5   1  11      190.08      194.47      5.92 o 
   6   1  11      145.83      138.22      6.90 o 
  -7   2  11       34.39       33.87      1.33 o 
  -6   2  11      187.79      189.44      2.51 o 
  -5   2  11      603.67      533.01      6.25 o 
  -4   2  11      998.28      948.77     49.38 o 
  -3   2  11     1188.04     1167.30     44.48 o 
  -2   2  11      162.80      153.69      3.53 o 
  -1   2  11     2798.91     2538.26     33.08 o 
   0   2  11      397.56      386.14      4.30 o 
   1   2  11     1746.93     1565.55     18.90 o 
   2   2  11       57.12       65.45      0.98 o 
   3   2  11     1088.47     1091.30     27.63 o 
   4   2  11      229.39      223.95      3.68 o 
   5   2  11       38.39       40.25      1.43 o 
   6   2  11       41.65       39.71      1.99 o 
  -6   3  11       92.77       90.25      2.25 o 
  -5   3  11     1092.57     1005.99      7.37 o 
  -4   3  11      329.81      324.14      8.53 o 
  -3   3  11      739.92      732.58     20.01 o 
  -2   3  11      247.14      238.93      4.21 o 
  -1   3  11        3.82        2.38      0.41 o 
   0   3  11        2.05        3.81      0.63 o 
   1   3  11      111.12       98.07      1.23 o 
   2   3  11      357.09      347.94      7.16 o 
   3   3  11        9.99        8.50      0.60 o 
   4   3  11      703.76      686.36     10.75 o 
   5   3  11       30.16       30.35      1.15 o 
  -6   4  11        0.13        1.29      0.86 o 
  -5   4  11       15.43       12.75      1.42 o 
  -4   4  11       28.11       23.71      1.19 o 
  -3   4  11       87.37      101.66      1.93 o 
  -2   4  11      410.51      416.83      6.56 o 
  -1   4  11       25.04       22.75      0.78 o 
   0   4  11      924.75      903.09      7.48 o 
   1   4  11      470.41      444.60      7.57 o 
   2   4  11      556.68      555.80      7.43 o 
   3   4  11     1296.67     1263.85     22.42 o 
   4   4  11      142.77      137.44      2.14 o 
   5   4  11      320.88      316.43      4.24 o 
  -5   5  11      221.67      248.05      4.01 o 
  -4   5  11       48.03       52.20      1.72 o 
  -3   5  11      355.20      366.78      6.80 o 
  -2   5  11      135.93      146.40      2.30 o 
  -1   5  11      330.10      321.79      2.90 o 
   0   5  11      192.32      189.11      2.16 o 
   1   5  11      457.06      446.56      6.56 o 
   2   5  11      301.69      302.29      4.36 o 
   3   5  11       61.40       58.00      1.18 o 
   4   5  11        1.74        1.64      0.66 o 
  -4   6  11       15.99       19.37      2.14 o 
  -3   6  11       50.48       51.52      1.64 o 
  -2   6  11        1.15        0.21      0.78 o 
  -1   6  11       56.44       53.54      1.47 o 
   0   6  11       35.13       35.72      1.02 o 
   1   6  11        4.11        5.66      0.68 o 
   2   6  11      145.35      142.83      1.74 o 
   3   6  11      127.09      135.48      3.09 o 
  -2   7  11       62.50       60.93      1.61 o 
  -1   7  11      286.02      293.81      3.42 o 
   0   7  11      239.00      235.77      2.11 o 
   1   7  11      688.44      655.37      8.94 o 
  -1  -9  12        2.31        1.47      0.79 o 
   0  -9  12      650.19      685.49     17.49 o 
   1  -9  12       24.79       24.75      1.23 o 
  -3  -8  12      179.79      175.52      3.98 o 
  -2  -8  12       93.51       94.59      1.63 o 
  -1  -8  12       49.37       47.03      1.08 o 
   0  -8  12       65.93       63.64      1.68 o 
   1  -8  12       38.35       36.30      1.01 o 
   2  -8  12        7.09        6.43      0.69 o 
   3  -8  12       34.66       36.54      1.53 o 
  -4  -7  12      147.78      154.45      5.44 o 
  -3  -7  12      120.14      121.43      2.76 o 
  -2  -7  12      334.13      341.90      3.90 o 
  -1  -7  12        1.05        1.44      0.57 o 
   0  -7  12      759.60      756.45     12.85 o 
   1  -7  12      107.66      107.81      1.34 o 
   2  -7  12     2281.20     2313.84     41.44 o 
   3  -7  12      173.76      176.89      8.32 o 
   4  -7  12      353.70      342.54     29.56 o 
  -5  -6  12      103.76      103.48      4.91 o 
  -4  -6  12     1004.70     1043.93     37.61 o 
  -3  -6  12     1528.96     1565.87     37.07 o 
  -2  -6  12      698.37      685.52     11.33 o 
  -1  -6  12     1249.48     1232.72     19.20 o 
   0  -6  12      444.80      455.13      6.32 o 
   1  -6  12     1774.48     1793.73     27.33 o 
   2  -6  12       25.96       26.71      1.25 o 
   3  -6  12      760.48      711.97     31.21 o 
   4  -6  12       16.18       14.52      0.99 o 
   5  -6  12       59.78       65.22      4.27 o 
  -6  -5  12       20.86       21.10      1.80 o 
  -5  -5  12      814.56      848.56     42.39 o 
  -4  -5  12      177.37      171.57      6.21 o 
  -3  -5  12      177.04      186.28      4.79 o 
  -2  -5  12      135.77      129.23      1.79 o 
  -1  -5  12        4.38        7.42      0.57 o 
   0  -5  12      568.28      586.89      7.85 o 
   1  -5  12      369.41      359.88      4.14 o 
   2  -5  12      936.31      941.22     18.59 o 
   3  -5  12        0.28        0.96      0.56 o 
   4  -5  12      752.62      734.31     39.52 o 
   5  -5  12       66.16       59.93      5.60 o 
   6  -5  12      364.52      372.62      5.05 o 
  -6  -4  12       50.09       51.24      1.86 o 
  -5  -4  12        2.41        1.92      0.49 o 
  -4  -4  12      137.46      146.72      4.69 o 
  -3  -4  12       46.42       54.22      1.24 o 
  -2  -4  12      287.29      297.07      4.62 o 
  -1  -4  12      591.13      596.57      8.43 o 
   0  -4  12     2684.14     2721.52     29.20 o 
   1  -4  12     2296.01     2276.11     41.29 o 
   2  -4  12      407.02      372.24     11.91 o 
   3  -4  12     1139.15     1106.68     49.16 o 
   4  -4  12       79.35       82.57      5.80 o 
   5  -4  12      126.77      122.90     14.66 o 
   6  -4  12        9.09        7.54      1.25 o 
  -6  -3  12       36.96       37.53      1.17 o 
  -5  -3  12     2419.47     2273.48     63.70 o 
  -4  -3  12      412.52      397.55     12.42 o 
  -3  -3  12      791.14      824.50     21.47 o 
  -2  -3  12      101.05      103.75      2.13 o 
  -1  -3  12      259.01      272.65      4.47 o 
   0  -3  12        3.19        4.13      0.41 o 
   1  -3  12       13.17       14.60      0.63 o 
   2  -3  12       33.04       36.28      1.04 o 
   3  -3  12      164.84      155.21      6.46 o 
   4  -3  12      260.43      231.55     11.57 o 
   5  -3  12       28.13       25.73      1.76 o 
   6  -3  12       26.20       27.88      1.80 o 
  -7  -2  12        3.89        4.14      0.65 o 
  -6  -2  12      426.01      397.26      3.38 o 
  -5  -2  12       47.41       47.73      1.23 o 
  -4  -2  12      238.81      241.35      9.81 o 
  -3  -2  12        7.30        6.77      0.48 o 
  -2  -2  12       41.73       42.75      1.32 o 
  -1  -2  12       36.81       33.48      0.78 o 
   0  -2  12      609.36      555.09      7.82 o 
   1  -2  12     2091.06     1949.29     37.54 o 
   2  -2  12     1979.62     1942.12     36.05 o 
   3  -2  12     1307.29     1241.37     21.71 o 
   4  -2  12      171.69      178.00     11.77 o 
   5  -2  12      569.43      523.32      8.99 o 
   6  -2  12        2.74        2.40      0.88 o 
  -7  -1  12       95.08       89.59      1.40 o 
  -6  -1  12      134.49      119.13      1.90 o 
  -5  -1  12     1138.37      986.39     19.97 o 
  -4  -1  12        1.26        1.29      0.41 o 
  -3  -1  12     4608.41     4321.44    176.27 o 
  -2  -1  12       53.79       56.70      1.78 o 
  -1  -1  12     1943.87     1776.32     35.17 o 
   0  -1  12       42.83       38.02      0.84 o 
   1  -1  12     2119.73     2014.62     29.22 o 
   2  -1  12     1872.33     1803.76     26.37 o 
   3  -1  12      355.04      344.22      8.37 o 
   4  -1  12      240.00      230.83     14.15 o 
   5  -1  12       62.22       55.68      1.17 o 
   6  -1  12       58.72       63.38      3.60 o 
  -7   0  12      430.52      392.33      4.70 o 
  -6   0  12      541.44      500.18     17.80 o 
  -5   0  12      125.32      114.11      4.09 o 
  -4   0  12      190.05      182.61      5.55 o 
  -3   0  12      300.48      272.15      5.83 o 
  -2   0  12      931.85      897.40     19.68 o 
  -1   0  12       62.83       65.99      0.91 o 
   0   0  12      756.70      745.71      8.17 o 
   1   0  12       46.05       49.77      1.31 o 
   2   0  12       41.39       44.23      0.94 o 
   3   0  12       79.62       72.41      2.31 o 
   4   0  12       65.95       68.82      3.22 o 
   5   0  12      217.63      214.92      4.96 o 
   6   0  12      415.04      453.71     24.52 o 
  -7   1  12       68.57       58.28      5.19 o 
  -6   1  12        1.13        1.12      0.58 o 
  -5   1  12       53.45       51.39      1.26 o 
  -4   1  12       20.86       25.50      0.83 o 
  -3   1  12      684.50      640.38     16.18 o 
  -2   1  12      390.31      385.42     10.74 o 
  -1   1  12      795.32      751.98     13.56 o 
   0   1  12       22.23       22.95      0.73 o 
   1   1  12     4261.71     3942.43     56.65 o 
   2   1  12      203.32      184.29      6.09 o 
   3   1  12     1138.25     1076.25     32.65 o 
   4   1  12      309.28      298.90      7.92 o 
   5   1  12      277.47      268.46      7.73 o 
   6   1  12        8.07       10.05      0.80 o 
  -6   2  12      191.68      199.02      4.08 o 
  -5   2  12      860.19      780.58      3.99 o 
  -4   2  12      574.30      579.98     35.80 o 
  -3   2  12      122.03      127.41      5.08 o 
  -2   2  12      290.01      271.49      9.03 o 
  -1   2  12      507.64      468.76      7.46 o 
   0   2  12     2178.07     1892.97     22.74 o 
   1   2  12        0.40        0.45      0.40 o 
   2   2  12     1629.81     1520.83     23.77 o 
   3   2  12      231.73      222.36      3.76 o 
   4   2  12      114.32      113.64      1.50 o 
   5   2  12        8.08        6.98      0.72 o 
  -6   3  12      234.89      223.52      3.18 o 
  -5   3  12      172.13      166.03      2.53 o 
  -4   3  12      241.59      214.47      8.75 o 
  -3   3  12       87.86       92.27      3.01 o 
  -2   3  12      127.68      116.09      2.22 o 
  -1   3  12      107.16      106.79      1.10 o 
   0   3  12      114.66      104.33      1.19 o 
   1   3  12     1280.79     1199.77     15.08 o 
   2   3  12       40.08       40.23      1.24 o 
   3   3  12     1085.52     1013.90     17.23 o 
   4   3  12        4.06        3.68      0.66 o 
   5   3  12      390.59      376.40      8.38 o 
  -5   4  12      191.08      181.01      3.80 o 
  -4   4  12      314.55      311.91      8.42 o 
  -3   4  12      196.88      216.70      3.86 o 
  -2   4  12      226.97      202.03      3.34 o 
  -1   4  12     1770.72     1652.23     32.75 o 
   0   4  12     1088.12     1032.28     12.07 o 
   1   4  12      507.71      493.01      7.74 o 
   2   4  12     2319.85     2199.17     35.95 o 
   3   4  12      124.01      123.28      2.59 o 
   4   4  12      259.96      241.65      5.31 o 
  -5   5  12        0.12        0.55      1.18 o 
  -4   5  12      408.83      439.19     25.01 o 
  -3   5  12       36.88       35.33      1.23 o 
  -2   5  12      310.91      306.15      4.18 o 
  -1   5  12       13.24       15.13      0.73 o 
   0   5  12       29.84       26.36      0.87 o 
   1   5  12       34.44       30.69      0.97 o 
   2   5  12        0.64       -0.13      0.58 o 
   3   5  12       55.09       51.72      1.32 o 
  -3   6  12       22.94       22.95      1.15 o 
  -2   6  12       10.49        7.55      0.77 o 
  -1   6  12      167.20      151.37      1.74 o 
   0   6  12       99.32       95.96      1.37 o 
   1   6  12      482.66      475.96      5.06 o 
   2   6  12      463.64      432.08      6.36 o 
  -3  -8  13       92.01       89.17      2.57 o 
  -2  -8  13        5.61        7.28      0.68 o 
  -1  -8  13       20.47       19.53      0.89 o 
   0  -8  13       18.66       18.02      0.85 o 
   1  -8  13       73.93       75.01      1.25 o 
   2  -8  13      480.68      483.89      8.44 o 
   3  -8  13       57.96       61.75      2.30 o 
  -4  -7  13      266.44      297.54      9.33 o 
  -3  -7  13      509.23      532.31     13.16 o 
  -2  -7  13       70.87       71.75      1.27 o 
  -1  -7  13      463.36      497.85      5.94 o 
   0  -7  13       63.72       62.12      1.14 o 
   1  -7  13     1718.68     1731.06     26.91 o 
   2  -7  13        6.82        7.22      0.67 o 
   3  -7  13      931.13      944.40     39.34 o 
   4  -7  13       40.93       40.22      2.76 o 
  -5  -6  13      716.17      783.50     56.02 o 
  -4  -6  13      629.28      643.74     25.55 o 
  -3  -6  13     1034.12     1076.16     28.45 o 
  -2  -6  13      533.23      564.29      8.16 o 
  -1  -6  13     1237.22     1240.72     17.81 o 
   0  -6  13      333.44      343.89      5.28 o 
   1  -6  13      295.22      305.11      4.41 o 
   2  -6  13       36.69       37.85      0.94 o 
   3  -6  13        0.42        0.96      0.62 o 
   4  -6  13       12.76        8.66      0.82 o 
   5  -6  13       34.33       39.40      1.80 o 
  -5  -5  13        0.20        0.27      0.58 o 
  -4  -5  13        1.78        2.18      0.52 o 
  -3  -5  13       25.99       22.83      0.76 o 
  -2  -5  13       27.33       34.82      0.72 o 
  -1  -5  13      642.38      678.10     10.59 o 
   0  -5  13      206.67      196.19      3.38 o 
   1  -5  13      214.40      223.22      2.99 o 
   2  -5  13       12.14       11.42      0.69 o 
   3  -5  13      930.33      913.33     52.97 o 
   4  -5  13       14.50       18.34      1.55 o 
   5  -5  13      965.45      929.84     57.17 o 
  -6  -4  13        9.85       10.24      0.88 o 
  -5  -4  13      826.76      851.35     50.71 o 
  -4  -4  13        8.98        8.69      0.56 o 
  -3  -4  13      620.77      659.33     17.82 o 
  -2  -4  13      138.53      156.34      2.29 o 
  -1  -4  13     3646.95     3684.59     42.44 o 
   0  -4  13     2935.47     2987.31     26.68 o 
   1  -4  13     1280.63     1244.01     25.74 o 
   2  -4  13     1774.86     1669.72     48.72 o 
   3  -4  13       29.97       30.30      1.60 o 
   4  -4  13      316.80      304.71     18.61 o 
   5  -4  13       45.20       36.56      3.35 o 
   6  -4  13       18.59       18.89      3.22 o 
  -6  -3  13     1154.53     1106.49     21.84 o 
  -5  -3  13        8.09        6.62      0.75 o 
  -4  -3  13     1307.40     1349.05     43.95 o 
  -3  -3  13        0.81        1.43      0.45 o 
  -2  -3  13      135.16      133.00      3.87 o 
  -1  -3  13      119.44      120.34      2.20 o 
   0  -3  13      350.87      338.42      4.39 o 
   1  -3  13       86.43       78.30      2.42 o 
   2  -3  13      274.36      259.92      6.89 o 
   3  -3  13      583.09      605.86     14.36 o 
   4  -3  13      495.10      434.60     13.27 o 
   5  -3  13      572.45      500.61     41.83 o 
   6  -3  13        5.86        5.56      0.93 o 
  -6  -2  13       12.45       15.56      0.91 o 
  -5  -2  13       52.18       47.80      1.25 o 
  -4  -2  13      302.18      283.66     15.89 o 
  -3  -2  13      179.66      175.69      5.22 o 
  -2  -2  13      662.31      628.00     19.31 o 
  -1  -2  13     1559.76     1424.59     20.53 o 
   0  -2  13        9.73        9.34      0.54 o 
   1  -2  13     2988.96     2778.56     37.83 o 
   2  -2  13     1453.25     1394.32     32.76 o 
   3  -2  13     1744.22     1674.78     38.95 o 
   4  -2  13      853.13      754.87     34.43 o 
   5  -2  13       79.78       73.38      2.88 o 
   6  -2  13      290.06      307.38      9.23 o 
  -6  -1  13       69.13       69.93      2.84 o 
  -5  -1  13       64.62       62.06      2.33 o 
  -4  -1  13      676.25      632.91     27.48 o 
  -3  -1  13        2.21        4.00      0.62 o 
  -2  -1  13     1017.46      952.31     36.30 o 
  -1  -1  13        1.26        2.70      0.44 o 
   0  -1  13     1696.41     1624.99     25.40 o 
   1  -1  13       50.28       53.17      1.21 o 
   2  -1  13     1116.47     1156.74     19.12 o 
   3  -1  13      155.20      141.30      2.94 o 
   4  -1  13        2.55        4.34      0.59 o 
   5  -1  13       25.68       28.11      1.11 o 
   6  -1  13        0.39        1.49      0.88 o 
  -6   0  13      116.56      101.50      6.30 o 
  -5   0  13      966.29      882.47     32.15 o 
  -4   0  13        2.27        1.84      0.45 o 
  -3   0  13      311.43      302.54      8.70 o 
  -2   0  13      136.49      119.94      4.17 o 
  -1   0  13       70.63       76.99      1.30 o 
   0   0  13      104.88      116.86      1.76 o 
   1   0  13     1641.95     1659.81     17.07 o 
   2   0  13      333.68      334.33      8.24 o 
   3   0  13      932.99      859.65     36.09 o 
   4   0  13      519.55      459.67     23.69 o 
   5   0  13      668.28      641.64     20.68 o 
   6   0  13       83.05       79.29      3.37 o 
  -6   1  13        0.18        0.18      0.69 o 
  -5   1  13      536.00      521.37      5.81 o 
  -4   1  13      457.89      441.41     17.65 o 
  -3   1  13      359.37      334.50     10.78 o 
  -2   1  13     1358.03     1274.21     53.92 o 
  -1   1  13        1.38        4.83      0.93 o 
   0   1  13     2744.54     2648.60     24.20 o 
   1   1  13       15.72       21.57      0.76 o 
   2   1  13      937.45      880.28     29.63 o 
   3   1  13      689.38      631.46     25.75 o 
   4   1  13      654.48      632.90     28.02 o 
   5   1  13      355.10      323.86      9.11 o 
  -6   2  13      648.25      644.25     15.21 o 
  -5   2  13     1102.69     1000.45     16.28 o 
  -4   2  13      797.95      764.28     56.28 o 
  -3   2  13     1165.43     1121.09     45.12 o 
  -2   2  13      286.98      250.05     10.14 o 
  -1   2  13      658.64      612.69     13.47 o 
   0   2  13      276.00      241.27      2.33 o 
   1   2  13      574.63      504.35     11.77 o 
   2   2  13        5.27        6.13      0.53 o 
   3   2  13       42.15       40.42      0.92 o 
   4   2  13        0.14       -0.31      0.58 o 
   5   2  13      447.64      438.71      5.91 o 
  -6   3  13       18.47       20.66      1.33 o 
  -5   3  13      103.06       99.08      2.09 o 
  -4   3  13       36.62       37.85      2.40 o 
  -3   3  13       69.24       59.71      2.34 o 
  -2   3  13      236.38      223.60      4.99 o 
  -1   3  13      182.20      172.00      2.01 o 
   0   3  13      503.77      447.08      4.01 o 
   1   3  13       12.06       10.22      1.08 o 
   2   3  13      244.19      228.88      4.98 o 
   3   3  13      348.57      329.12      5.73 o 
   4   3  13      759.94      704.56      7.55 o 
   5   3  13        0.16        1.20      0.71 o 
  -5   4  13        6.53        7.70      1.06 o 
  -4   4  13      290.31      286.92     12.44 o 
  -3   4  13      134.61      137.52      3.55 o 
  -2   4  13      579.34      554.25     11.88 o 
  -1   4  13      197.54      190.24      3.96 o 
   0   4  13      192.36      179.62      2.64 o 
   1   4  13     1174.90     1105.92     20.10 o 
   2   4  13       20.41       17.25      0.84 o 
   3   4  13      427.83      389.40      7.04 o 
   4   4  13        9.34        9.18      0.76 o 
  -4   5  13       61.93       55.59      1.83 o 
  -3   5  13       97.39       99.16      2.60 o 
  -2   5  13        0.57        0.05      0.64 o 
  -1   5  13       47.01       40.44      1.11 o 
   0   5  13       73.78       70.06      1.22 o 
   1   5  13       50.79       45.05      1.10 o 
   2   5  13      125.36      118.83      2.26 o 
   3   5  13       37.21       34.47      1.21 o 
  -2   6  13      413.41      406.08      4.78 o 
  -1   6  13      117.99      113.04      1.58 o 
   0   6  13      910.98      874.75      6.97 o 
   1   6  13      334.27      304.21      3.45 o 
  -2  -8  14      182.81      193.46      3.92 o 
  -1  -8  14       10.61       11.74      0.76 o 
   0  -8  14       32.67       31.58      0.98 o 
   1  -8  14      416.11      411.88      7.01 o 
   2  -8  14      134.62      140.18      5.42 o 
  -3  -7  14      456.28      491.24     13.15 o 
  -2  -7  14      952.76      972.76     14.77 o 
  -1  -7  14      158.63      170.72      2.28 o 
   0  -7  14      988.70     1022.97     14.60 o 
   1  -7  14       46.14       47.63      1.18 o 
   2  -7  14     1451.56     1452.76     35.10 o 
   3  -7  14        1.24        2.97      0.70 o 
   4  -7  14      184.82      159.90      9.49 o 
  -4  -6  14      373.69      409.87     12.56 o 
  -3  -6  14      524.88      549.02     16.01 o 
  -2  -6  14      170.85      189.63      7.18 o 
  -1  -6  14      141.85      151.92      1.89 o 
   0  -6  14       74.63       76.23      2.12 o 
   1  -6  14       20.94       22.45      0.96 o 
   2  -6  14       11.85       11.46      0.65 o 
   3  -6  14       10.53        9.41      0.75 o 
   4  -6  14       32.80       33.00      1.50 o 
  -5  -5  14       56.75       60.08      3.11 o 
  -4  -5  14       48.85       52.85      1.78 o 
  -3  -5  14       44.12       42.90      0.90 o 
  -2  -5  14      392.53      387.53      8.28 o 
  -1  -5  14       43.15       51.93      1.21 o 
   0  -5  14     1368.69     1437.76     23.13 o 
   1  -5  14       37.67       35.87      0.92 o 
   2  -5  14      924.31      917.51     26.89 o 
   3  -5  14      242.90      207.93      8.78 o 
   4  -5  14     1495.05     1454.19     60.65 o 
   5  -5  14       40.99       37.43      1.66 o 
  -5  -4  14       50.65       50.12      2.72 o 
  -4  -4  14     1051.12     1053.97     36.81 o 
  -3  -4  14      163.19      144.09      4.11 o 
  -2  -4  14     2118.99     2145.08     51.32 o 
  -1  -4  14      550.00      573.50      6.82 o 
   0  -4  14      814.37      835.88     14.24 o 
   1  -4  14       38.73       36.84      1.14 o 
   2  -4  14       49.07       55.51      1.54 o 
   3  -4  14        1.45        5.26      1.83 o 
   4  -4  14        2.81        1.48      0.84 o 
   5  -4  14       17.39       15.38      1.72 o 
  -6  -3  14       36.32       38.01      1.21 o 
  -5  -3  14      551.17      557.16     40.25 o 
  -4  -3  14       59.02       61.43      2.30 o 
  -3  -3  14      121.71      118.29      3.78 o 
  -2  -3  14       14.51       10.90      0.53 o 
  -1  -3  14       54.12       53.71      1.25 o 
   0  -3  14      106.14       97.10      1.11 o 
   1  -3  14       55.52       51.29      2.14 o 
   2  -3  14       16.37       20.73      1.06 o 
   3  -3  14      958.56      924.53     26.32 o 
   4  -3  14      651.05      606.97     14.27 o 
   5  -3  14        1.53        1.83      0.64 o 
  -6  -2  14        8.36        8.75      0.77 o 
  -5  -2  14       11.39        7.76      0.77 o 
  -4  -2  14      567.24      567.05     33.85 o 
  -3  -2  14        6.34        9.18      0.65 o 
  -2  -2  14     3131.29     2893.80    136.81 o 
  -1  -2  14      116.28      108.44      2.48 o 
   0  -2  14      526.31      493.14      8.89 o 
   1  -2  14      206.27      199.96      4.31 o 
   2  -2  14     2613.57     2666.48     82.71 o 
   3  -2  14      398.43      428.95     13.03 o 
   4  -2  14      570.40      520.78     21.49 o 
   5  -2  14      214.28      186.14     15.98 o 
   6  -2  14        8.41        9.91      1.07 o 
  -6  -1  14       27.77       28.90      1.99 o 
  -5  -1  14      240.28      227.63     14.22 o 
  -4  -1  14      247.96      235.66     10.18 o 
  -3  -1  14     1532.72     1450.56     60.84 o 
  -2  -1  14       98.91       95.33      4.46 o 
  -1  -1  14      348.67      343.57      6.62 o 
   0  -1  14      433.03      445.89      6.91 o 
   1  -1  14      141.41      149.41      2.01 o 
   2  -1  14       30.37       27.08      0.85 o 
   3  -1  14        9.22       13.03      0.65 o 
   4  -1  14       43.64       39.19      2.87 o 
   5  -1  14      338.02      312.51     20.41 o 
   6  -1  14      252.37      259.35      8.63 o 
  -6   0  14      132.88      129.10      7.13 o 
  -5   0  14        1.06        0.99      0.64 o 
  -4   0  14       84.33       77.31      2.30 o 
  -3   0  14      777.68      767.25     25.08 o 
  -2   0  14      150.42      145.74      5.61 o 
  -1   0  14       36.34       34.78      0.82 o 
   0   0  14      161.99      178.87      2.23 o 
   1   0  14        9.60       11.69      1.05 o 
   2   0  14      524.86      530.26     11.56 o 
   3   0  14      178.41      180.82      6.26 o 
   4   0  14      890.38      795.31     52.64 o 
   5   0  14      372.95      359.55     15.36 o 
  -6   1  14        1.75        2.06      0.65 o 
  -5   1  14        6.15        7.85      0.83 o 
  -4   1  14      405.75      413.22     17.62 o 
  -3   1  14      309.49      315.42     14.68 o 
  -2   1  14       55.99       58.42      3.91 o 
  -1   1  14     1845.80     1881.34     29.59 o 
   0   1  14       54.53       60.19      1.18 o 
   1   1  14     1272.65     1290.71     26.97 o 
   2   1  14        0.14        0.45      0.45 o 
   3   1  14     1023.47      956.65     42.98 o 
   4   1  14      125.48      110.33      6.65 o 
   5   1  14        5.05        5.56      0.71 o 
  -6   2  14       58.27       55.16      1.34 o 
  -5   2  14      766.89      694.12     26.95 o 
  -4   2  14      925.08      923.71     70.94 o 
  -3   2  14       23.97       25.89      1.14 o 
  -2   2  14      251.44      232.21     11.10 o 
  -1   2  14       43.12       41.83      1.88 o 
   0   2  14       30.95       31.71      1.78 o 
   1   2  14       17.41       16.44      0.79 o 
   2   2  14       18.54       16.45      1.31 o 
   3   2  14       78.18       75.19      2.79 o 
   4   2  14      358.24      330.01      8.96 o 
   5   2  14       61.71       60.91      1.40 o 
  -5   3  14       93.40       81.40      2.03 o 
  -4   3  14        0.42        0.73      0.64 o 
  -3   3  14        0.68        0.58      0.47 o 
  -2   3  14      242.91      237.19      7.21 o 
  -1   3  14      688.93      592.89      9.03 o 
   0   3  14       70.91       61.99      1.03 o 
   1   3  14      583.40      530.67     12.63 o 
   2   3  14       62.83       59.32      1.29 o 
   3   3  14     1386.13     1288.79     24.57 o 
   4   3  14       42.13       42.08      1.37 o 
  -4   4  14      175.47      182.75      9.31 o 
  -3   4  14     1230.69     1161.20     45.11 o 
  -2   4  14      695.31      601.96     17.76 o 
  -1   4  14      399.76      363.94      2.73 o 
   0   4  14      109.26      103.08      1.86 o 
   1   4  14       11.26        8.85      0.75 o 
   2   4  14       10.66       12.39      0.72 o 
   3   4  14        7.29        7.37      0.68 o 
  -3   5  14       70.83       73.71      2.03 o 
  -2   5  14       20.20       21.58      1.07 o 
  -1   5  14        1.28        0.34      0.62 o 
   0   5  14        4.84        4.36      0.63 o 
   1   5  14        1.09        0.35      0.61 o 
   2   5  14      213.18      209.46      4.46 o 
  -1  -8  15       16.79       16.40      0.96 o 
   0  -8  15      450.52      480.21     10.40 o 
   1  -8  15        0.13        0.43      0.68 o 
  -3  -7  15      440.36      434.46      8.25 o 
  -2  -7  15      208.22      226.79      3.21 o 
  -1  -7  15      483.09      509.44      7.05 o 
   0  -7  15       26.59       28.34      1.05 o 
   1  -7  15      347.58      358.81      5.91 o 
   2  -7  15        3.23        4.98      1.41 o 
   3  -7  15      166.71      166.07      8.29 o 
  -4  -6  15      246.73      242.11      8.00 o 
  -3  -6  15       49.54       52.74      1.15 o 
  -2  -6  15       62.21       59.54      1.04 o 
  -1  -6  15       61.56       64.50      1.26 o 
   0  -6  15       41.70       44.96      1.12 o 
   1  -6  15       21.88       24.48      1.03 o 
   2  -6  15       54.22       57.90      1.39 o 
   3  -6  15       80.13       80.30      4.72 o 
   4  -6  15      778.24      808.85     34.59 o 
  -5  -5  15       94.48      100.18      8.04 o 
  -4  -5  15      251.75      238.55      8.03 o 
  -3  -5  15      112.81      109.37      3.23 o 
  -2  -5  15     1025.88     1023.81     26.08 o 
  -1  -5  15     1911.88     1858.57     30.86 o 
   0  -5  15      497.50      520.38      7.64 o 
   1  -5  15      630.79      636.39     13.37 o 
   2  -5  15       39.40       34.26      0.97 o 
   3  -5  15      972.44      903.29     36.78 o 
   4  -5  15       52.89       58.10      3.26 o 
  -5  -4  15      977.94      998.35     66.80 o 
  -4  -4  15       67.92       69.40      2.03 o 
  -3  -4  15     1205.79     1167.76     33.60 o 
  -2  -4  15      727.71      661.39     18.87 o 
  -1  -4  15      466.14      476.33      5.08 o 
   0  -4  15     1113.51     1089.36     20.55 o 
   1  -4  15      254.19      239.64      5.99 o 
   2  -4  15       52.34       59.01      2.46 o 
   3  -4  15       16.05       14.13      0.99 o 
   4  -4  15      134.69      134.41      4.63 o 
   5  -4  15        2.27        2.38      0.66 o 
  -5  -3  15        3.64        3.86      0.66 o 
  -4  -3  15      126.81      124.11      6.23 o 
  -3  -3  15        5.04        6.39      0.55 o 
  -2  -3  15       46.90       38.60      1.76 o 
  -1  -3  15       33.73       28.08      0.78 o 
   0  -3  15      142.42      134.00      1.55 o 
   1  -3  15      275.53      271.16      5.29 o 
   2  -3  15      707.00      647.44     15.12 o 
   3  -3  15      510.21      517.94     18.62 o 
   4  -3  15      360.33      339.71      5.48 o 
   5  -3  15      431.47      385.18     26.60 o 
  -6  -2  15       58.95       52.71      1.69 o 
  -5  -2  15      236.22      220.50      3.72 o 
  -4  -2  15       13.29       14.01      1.01 o 
  -3  -2  15     2148.20     2021.06    122.74 o 
  -2  -2  15      699.99      628.04     33.17 o 
  -1  -2  15      207.93      212.38      6.59 o 
   0  -2  15      472.88      458.14      7.24 o 
   1  -2  15      408.15      433.07     11.14 o 
   2  -2  15       47.52       57.62      1.64 o 
   3  -2  15      291.43      312.34      9.95 o 
   4  -2  15       36.35       38.63      1.64 o 
   5  -2  15        1.19        0.29      0.55 o 
  -6  -1  15      263.87      265.62     16.75 o 
  -5  -1  15        9.79       11.09      1.38 o 
  -4  -1  15     1111.10     1033.94     41.68 o 
  -3  -1  15        0.46        1.69      0.47 o 
  -2  -1  15     1425.87     1387.54     58.96 o 
  -1  -1  15       28.17       28.25      0.99 o 
   0  -1  15       37.03       38.49      0.87 o 
   1  -1  15      296.44      329.48      6.76 o 
   2  -1  15       60.38       55.61      1.59 o 
   3  -1  15      172.26      168.35      5.39 o 
   4  -1  15      223.15      216.82     12.29 o 
   5  -1  15      121.30      111.93      9.26 o 
  -6   0  15        0.47        0.71      0.88 o 
  -5   0  15        9.22        8.41      1.07 o 
  -4   0  15      278.46      271.87     14.36 o 
  -3   0  15      565.72      558.43     19.73 o 
  -2   0  15        2.99        4.34      0.77 o 
  -1   0  15     1319.32     1451.73     20.62 o 
   0   0  15       74.36       76.72      1.21 o 
   1   0  15      703.40      776.01     12.03 o 
   2   0  15       56.15       66.44      1.55 o 
   3   0  15      262.50      267.77      8.02 o 
   4   0  15      290.16      285.61     21.88 o 
   5   0  15      576.62      557.46     35.38 o 
  -5   1  15      192.03      200.81      6.85 o 
  -4   1  15      477.13      443.47     21.62 o 
  -3   1  15      673.09      637.61     32.82 o 
  -2   1  15     1850.54     1847.83     77.75 o 
  -1   1  15      136.02      139.94      2.57 o 
   0   1  15     1337.30     1423.52     18.26 o 
   1   1  15       18.34       19.48      1.17 o 
   2   1  15       59.02       61.97      2.40 o 
   3   1  15        1.02        0.47      0.64 o 
   4   1  15        3.17        4.34      1.02 o 
   5   1  15       46.88       41.19      2.78 o 
  -5   2  15       76.88       87.48      4.77 o 
  -4   2  15       98.82      109.86      9.28 o 
  -3   2  15       10.37        9.61      0.79 o 
  -2   2  15        2.37        2.57      0.55 o 
  -1   2  15       10.18       10.11      0.62 o 
   0   2  15        2.03        3.57      0.50 o 
   1   2  15        9.67       10.83      1.43 o 
   2   2  15        2.17        2.54      0.68 o 
   3   2  15       72.91       76.87      4.08 o 
   4   2  15        2.56        2.55      0.64 o 
  -5   3  15        3.94        5.93      1.06 o 
  -4   3  15       23.05       23.58      2.59 o 
  -3   3  15      227.73      216.05     11.20 o 
  -2   3  15      231.09      215.29      9.71 o 
  -1   3  15      129.21      121.09      2.54 o 
   0   3  15      608.39      573.75      6.98 o 
   1   3  15       33.34       29.71      1.09 o 
   2   3  15      608.24      549.72     22.20 o 
   3   3  15        9.29        8.69      0.68 o 
  -4   4  15      322.60      333.42     26.07 o 
  -3   4  15      286.66      271.23     13.24 o 
  -2   4  15      530.15      474.90     10.66 o 
  -1   4  15      445.19      407.52      4.01 o 
   0   4  15        7.59        8.53      0.66 o 
   1   4  15       44.98       44.39      2.64 o 
   2   4  15       28.36       24.44      0.98 o 
  -2   5  15        4.24        1.47      0.68 o 
  -1   5  15       22.39       19.21      0.93 o 
   0   5  15       46.10       34.60      1.14 o 
   1   5  15      241.10      230.02      4.32 o 
  -2  -7  16      720.84      805.29      9.93 o 
  -1  -7  16       58.41       57.64      1.40 o 
   0  -7  16      433.80      470.74      6.47 o 
   1  -7  16       24.81       27.32      1.07 o 
   2  -7  16      152.03      148.64      5.21 o 
  -3  -6  16        8.77        6.70      0.66 o 
  -2  -6  16       56.53       56.55      1.12 o 
  -1  -6  16       66.55       66.26      1.29 o 
   0  -6  16        0.31        1.05      0.59 o 
   1  -6  16      408.99      413.60      7.38 o 
   2  -6  16        0.08       -0.01      0.59 o 
   3  -6  16      545.15      511.98     30.63 o 
  -4  -5  16      101.65      106.76      3.75 o 
  -3  -5  16      550.13      562.57     17.03 o 
  -2  -5  16      850.46      821.25     25.08 o 
  -1  -5  16     1061.48     1040.26     18.32 o 
   0  -5  16     1256.49     1246.28     19.65 o 
   1  -5  16       29.21       32.90      2.03 o 
   2  -5  16      352.60      339.03      9.52 o 
   3  -5  16       13.48       16.06      0.94 o 
   4  -5  16      484.65      496.50     23.02 o 
  -5  -4  16       82.38       94.82     10.97 o 
  -4  -4  16      565.26      559.68     25.63 o 
  -3  -4  16       75.64       70.08      2.44 o 
  -2  -4  16      791.95      721.51     23.25 o 
  -1  -4  16      487.61      463.43      6.35 o 
   0  -4  16      417.95      403.43      5.78 o 
   1  -4  16       16.04       15.78      0.81 o 
   2  -4  16       55.87       52.04      1.63 o 
   3  -4  16       63.23       68.24      2.41 o 
   4  -4  16        0.91        1.83      0.77 o 
  -5  -3  16        3.28        2.71      0.64 o 
  -4  -3  16      243.30      239.57     16.20 o 
  -3  -3  16      128.52      132.92      6.41 o 
  -2  -3  16      110.66      104.24      4.50 o 
  -1  -3  16      998.20      904.33     11.76 o 
   0  -3  16      648.03      604.37      8.19 o 
   1  -3  16      716.50      660.05     22.90 o 
   2  -3  16     1280.36     1255.16     35.37 o 
   3  -3  16      301.91      317.78     11.89 o 
   4  -3  16      242.76      228.83      6.06 o 
   5  -3  16       47.10       50.27      2.84 o 
  -5  -2  16       49.64       43.27      1.82 o 
  -4  -2  16     2021.83     1986.21    145.57 o 
  -3  -2  16        4.57        7.20      1.00 o 
  -2  -2  16     2622.34     2456.44    107.46 o 
  -1  -2  16       78.11       77.77      1.96 o 
   0  -2  16      801.25      790.52     15.09 o 
   1  -2  16      197.16      216.60      5.74 o 
   2  -2  16      230.32      220.48      6.47 o 
   3  -2  16       90.20       93.85      3.81 o 
   4  -2  16       33.25       26.81      1.13 o 
   5  -2  16       26.23       28.72      1.43 o 
  -5  -1  16       77.09       69.51      4.53 o 
  -4  -1  16       62.16       58.33      2.87 o 
  -3  -1  16      639.25      652.70     36.01 o 
  -2  -1  16      487.29      480.10     21.04 o 
  -1  -1  16       14.08       15.81      1.12 o 
   0  -1  16      162.21      157.78      2.12 o 
   1  -1  16      731.30      751.55     18.37 o 
   2  -1  16      383.90      405.12     10.60 o 
   3  -1  16       81.86       86.89      2.54 o 
   4  -1  16      166.56      162.78      6.36 o 
   5  -1  16      468.27      461.74     43.65 o 
  -5   0  16        2.89        5.49      0.78 o 
  -4   0  16      226.99      224.82     13.89 o 
  -3   0  16       38.70       39.90      2.53 o 
  -2   0  16      916.12      955.88     38.42 o 
  -1   0  16       48.43       58.78      1.15 o 
   0   0  16     2558.83     2803.16     36.16 o 
   1   0  16       53.65       67.14      1.49 o 
   2   0  16      526.67      562.35     11.72 o 
   3   0  16       96.77      100.35      3.13 o 
   4   0  16      476.18      483.03     32.96 o 
  -5   1  16      227.70      214.12     13.90 o 
  -4   1  16      378.60      377.68     25.20 o 
  -3   1  16      488.71      508.51     27.47 o 
  -2   1  16       30.15       40.76      2.33 o 
  -1   1  16     1317.19     1392.39     26.07 o 
   0   1  16      138.99      147.76      2.43 o 
   1   1  16        9.05       11.57      0.76 o 
   2   1  16       10.44       11.20      0.68 o 
   3   1  16       11.54       11.05      0.90 o 
   4   1  16       25.72       21.62      3.18 o 
  -5   2  16        3.44        3.23      0.98 o 
  -4   2  16        2.45        3.35      0.81 o 
  -3   2  16       12.17       10.15      1.11 o 
  -2   2  16       25.15       24.95      1.81 o 
  -1   2  16       25.90       27.27      0.91 o 
   0   2  16      501.53      482.24      6.17 o 
   1   2  16      128.62      130.63      3.22 o 
   2   2  16      855.49      853.27     33.03 o 
   3   2  16       29.74       23.33      2.84 o 
  -4   3  16      488.46      483.81     55.49 o 
  -3   3  16      633.95      579.99     38.28 o 
  -2   3  16      925.88      859.45     31.08 o 
  -1   3  16      964.81      905.59     19.75 o 
   0   3  16      104.99       95.08      1.85 o 
   1   3  16      447.86      425.80     13.64 o 
   2   3  16        3.26        3.15      0.69 o 
   3   3  16       53.20       55.00      4.65 o 
  -3   4  16      312.78      294.93     20.73 o 
  -2   4  16      255.92      248.80      8.86 o 
  -1   4  16       31.69       34.20      1.44 o 
   0   4  16       45.79       40.46      1.37 o 
   1   4  16        0.42        0.42      0.66 o 
  -1  -7  17      110.21      114.45      1.93 o 
   0  -7  17        0.27       -0.17      0.73 o 
   1  -7  17       12.33       18.19      1.06 o 
  -3  -6  17       92.39       85.32      2.64 o 
  -2  -6  17      125.89      122.61      3.07 o 
  -1  -6  17      238.46      236.57      3.81 o 
   0  -6  17      453.44      451.04      6.21 o 
   1  -6  17       81.61       82.18      2.17 o 
   2  -6  17      252.23      241.67      8.32 o 
   3  -6  17       23.39       23.70      1.13 o 
  -4  -5  17      467.19      490.60     29.47 o 
  -3  -5  17      245.52      261.97      9.26 o 
  -2  -5  17      592.48      568.15     19.11 o 
  -1  -5  17     1528.13     1513.95     16.81 o 
   0  -5  17      226.48      222.26      2.84 o 
   1  -5  17      826.07      812.93     21.31 o 
   2  -5  17      209.23      194.62      4.02 o 
   3  -5  17      141.36      140.71      4.62 o 
  -4  -4  17       61.63       64.06      3.12 o 
  -3  -4  17      316.45      301.95     10.41 o 
  -2  -4  17        7.46        7.20      0.56 o 
  -1  -4  17        5.87        4.97      0.56 o 
   0  -4  17       13.35       11.69      0.95 o 
   1  -4  17        0.39        0.80      0.59 o 
   2  -4  17      269.47      272.45      8.46 o 
   3  -4  17        6.24        4.88      0.81 o 
   4  -4  17      155.74      160.71      4.98 o 
  -5  -3  17        9.45       10.83      1.07 o 
  -4  -3  17      186.13      202.62     14.52 o 
  -3  -3  17       81.15       72.03      4.64 o 
  -2  -3  17      403.04      381.65     16.98 o 
  -1  -3  17      302.53      293.42      5.63 o 
   0  -3  17      534.06      509.85      9.57 o 
   1  -3  17     1244.59     1190.19     35.05 o 
   2  -3  17      320.51      344.55     16.75 o 
   3  -3  17      226.57      233.06      9.56 o 
   4  -3  17       65.36       72.91      1.46 o 
  -5  -2  17      329.26      286.16      4.18 o 
  -4  -2  17        3.56        2.76      0.67 o 
  -3  -2  17     1706.99     1662.05    104.14 o 
  -2  -2  17      134.75      143.38      5.09 o 
  -1  -2  17      918.14      935.56     19.56 o 
   0  -2  17       47.49       59.17      1.45 o 
   1  -2  17      546.56      562.07     16.09 o 
   2  -2  17        4.64        4.99      0.66 o 
   3  -2  17      117.70      127.88      4.24 o 
   4  -2  17      139.78      155.87      4.55 o 
  -5  -1  17       95.34       84.12      2.06 o 
  -4  -1  17       68.62       68.18      3.81 o 
  -3  -1  17        0.02        0.24      0.48 o 
  -2  -1  17       10.17       13.47      1.79 o 
  -1  -1  17       29.21       31.00      0.86 o 
   0  -1  17     1197.24     1305.68     18.77 o 
   1  -1  17       97.25      104.40      5.85 o 
   2  -1  17      747.25      844.84     19.23 o 
   3  -1  17      243.54      266.64      7.82 o 
   4  -1  17      562.09      612.28     23.30 o 
  -5   0  17      197.55      164.91     17.81 o 
  -4   0  17       54.32       55.36      3.75 o 
  -3   0  17      299.24      297.68     17.72 o 
  -2   0  17      425.13      433.87     14.61 o 
  -1   0  17     1812.09     2028.75     37.41 o 
   0   0  17      221.23      247.89      4.31 o 
   1   0  17     1183.89     1311.15     27.68 o 
   2   0  17        0.79        1.59      0.62 o 
   3   0  17      272.30      274.61     10.15 o 
   4   0  17       21.50       21.69      1.82 o 
  -4   1  17      266.70      290.26     27.08 o 
  -3   1  17       28.48       35.98      2.64 o 
  -2   1  17      112.26      112.36      3.77 o 
  -1   1  17        4.56        5.85      0.62 o 
   0   1  17      114.94      136.25      2.97 o 
   1   1  17        4.43        8.42      1.09 o 
   2   1  17       55.72       61.65      1.78 o 
   3   1  17       81.07       86.20      4.59 o 
  -4   2  17        5.44        6.06      1.43 o 
  -3   2  17       33.22       35.50      3.64 o 
  -2   2  17      388.02      384.36     12.51 o 
  -1   2  17      245.87      262.74      5.63 o 
   0   2  17      465.63      473.65      6.75 o 
   1   2  17      684.19      703.85     16.93 o 
   2   2  17      110.33      116.72      4.69 o 
   3   2  17      514.30      528.33     35.08 o 
  -3   3  17      214.90      210.99     16.54 o 
  -2   3  17      342.66      331.84     10.91 o 
  -1   3  17       47.26       46.44      2.20 o 
   0   3  17      407.20      410.70      5.63 o 
   1   3  17       12.24       18.08      1.27 o 
   2   3  17      476.13      447.78     28.00 o 
  -1   4  17        4.27        4.76      0.70 o 
  -2  -6  18       88.74       92.85      4.13 o 
  -1  -6  18      531.31      546.04      6.33 o 
   0  -6  18       25.91       19.53      0.99 o 
   1  -6  18      205.34      198.25      5.14 o 
   2  -6  18       81.02       87.02      3.90 o 
  -3  -5  18      220.23      207.97      8.29 o 
  -2  -5  18      342.73      310.55     11.34 o 
  -1  -5  18      202.16      193.37      3.14 o 
   0  -5  18      165.04      158.69      2.16 o 
   1  -5  18       32.13       29.89      1.18 o 
   2  -5  18       21.22       23.22      1.03 o 
   3  -5  18        7.44        7.85      0.82 o 
  -4  -4  18      251.72      274.29     23.33 o 
  -3  -4  18        3.05        3.89      0.57 o 
  -2  -4  18      108.45       95.28      2.20 o 
  -1  -4  18        0.51        0.98      0.57 o 
   0  -4  18      114.01      105.22      2.65 o 
   1  -4  18      363.28      358.56      8.69 o 
   2  -4  18       63.15       64.82      2.11 o 
   3  -4  18      670.40      678.73     12.06 o 
  -4  -3  18      137.18      134.75     10.96 o 
  -3  -3  18      805.91      759.74     52.97 o 
  -2  -3  18      205.95      184.16      6.84 o 
  -1  -3  18     1146.86     1109.84     25.93 o 
   0  -3  18      458.18      467.23      7.30 o 
   1  -3  18      965.36      965.54     28.01 o 
   2  -3  18      726.90      784.25     29.42 o 
   3  -3  18       67.87       71.34      2.65 o 
  -4  -2  18      506.88      501.74     34.42 o 
  -3  -2  18       10.71       10.41      1.13 o 
  -2  -2  18      265.45      290.49      9.82 o 
  -1  -2  18       72.93       74.88      1.43 o 
   0  -2  18        4.13        3.95      0.65 o 
   1  -2  18       72.87       77.94      2.27 o 
   2  -2  18       51.17       57.93      2.00 o 
   3  -2  18       26.17       32.57      1.93 o 
  -4  -1  18        0.96        2.25      0.71 o 
  -3  -1  18       43.41       41.13      3.09 o 
  -2  -1  18       36.58       39.90      2.26 o 
  -1  -1  18      304.33      335.57      5.52 o 
   0  -1  18       59.75       60.91      1.28 o 
   1  -1  18      573.04      673.75     12.60 o 
   2  -1  18      221.67      252.33      6.45 o 
   3  -1  18      471.87      544.23     18.07 o 
  -4   0  18      203.27      216.52     15.00 o 
  -3   0  18        4.15        6.95      0.77 o 
  -2   0  18      595.06      686.00     21.11 o 
  -1   0  18        6.38        8.21      0.78 o 
   0   0  18      805.63      916.13     11.96 o 
   1   0  18        2.14        4.79      0.80 o 
   2   0  18       94.30      115.25      2.79 o 
   3   0  18       16.49       24.15      1.17 o 
  -4   1  18        1.14        0.91      1.20 o 
  -3   1  18        2.87        4.89      0.80 o 
  -2   1  18        0.61        1.19      0.56 o 
  -1   1  18       30.98       32.75      0.97 o 
   0   1  18       21.10       23.29      1.03 o 
   1   1  18      125.25      153.14      4.01 o 
   2   1  18       27.79       31.35      1.26 o 
   3   1  18      825.91      954.97     40.63 o 
  -3   2  18      108.21      120.85      8.22 o 
  -2   2  18      340.21      362.50     10.19 o 
  -1   2  18      305.09      332.95      7.10 o 
   0   2  18      537.85      599.98      7.41 o 
   1   2  18      159.64      168.19      5.40 o 
   2   2  18      654.43      757.80     15.66 o 
  -1   3  18       14.14       20.40      1.32 o 
   0   3  18       88.32       88.34      2.48 o 
  -2  -5  19       41.50       38.00      1.22 o 
  -1  -5  19      182.89      185.98      2.44 o 
   0  -5  19       53.56       62.47      1.32 o 
   1  -5  19        4.27        7.63      0.73 o 
   2  -5  19       13.01       11.70      0.85 o 
  -3  -4  19        0.46        0.30      0.55 o 
  -2  -4  19        8.15        9.17      0.76 o 
  -1  -4  19      179.12      173.71      3.64 o 
   0  -4  19      218.23      207.75      3.40 o 
   1  -4  19      263.86      277.60      7.52 o 
   2  -4  19      705.63      743.23     27.34 o 
  -3  -3  19      120.07      107.23      6.57 o 
  -2  -3  19      378.01      369.55     12.90 o 
  -1  -3  19      240.11      251.42      3.32 o 
   0  -3  19      522.60      537.96     10.07 o 
   1  -3  19      797.53      831.55     19.64 o 
   2  -3  19      131.44      144.83      5.10 o 
   3  -3  19      133.45      141.98      3.01 o 
  -3  -2  19      388.81      400.18     21.04 o 
  -2  -2  19       19.17       21.83      0.90 o 
  -1  -2  19       82.16       84.70      1.83 o 
   0  -2  19        1.88        1.67      0.67 o 
   1  -2  19      215.48      240.18      5.24 o 
   2  -2  19       19.53       23.10      1.11 o 
   3  -2  19       57.44       68.94      3.22 o 
  -3  -1  19        0.42        0.62      0.59 o 
  -2  -1  19      384.19      418.48     12.87 o 
  -1  -1  19       46.37       52.93      1.45 o 
   0  -1  19      977.02     1148.60     15.27 o 
   1  -1  19      120.95      146.16      3.70 o 
   2  -1  19      483.70      564.26     14.78 o 
   3  -1  19      315.94      391.04     14.55 o 
  -3   0  19      499.11      548.96     23.38 o 
  -2   0  19       17.36       22.98      0.91 o 
  -1   0  19      974.72     1100.90     16.90 o 
   0   0  19      112.93      135.74      1.88 o 
   1   0  19       31.35       43.53      1.23 o 
   2   0  19        0.07        1.63      0.68 o 
  -3   1  19        5.60        8.11      1.15 o 
  -2   1  19       72.51       89.19      2.50 o 
  -1   1  19      125.13      143.37      2.90 o 
   0   1  19      221.64      269.83      4.74 o 
   1   1  19       15.41       19.19      1.16 o 
  -1   2  19      661.55      752.06     14.85 o 
   0   2  19       24.78       29.49      1.80 o 
  -1  -4  20       48.49       41.07      1.47 o 
   0  -4  20     1047.98     1105.40     25.51 o 
   1  -4  20      785.00      854.86     30.69 o 
  -2  -3  20        1.10        1.59      0.59 o 
  -1  -3  20      164.60      184.56      2.99 o 
   0  -3  20       88.31       84.38      3.19 o 
   1  -3  20       80.70       92.22      2.43 o 
  -2  -2  20       24.67       29.72      1.18 o 
  -1  -2  20       51.56       55.87      1.29 o 
   0  -2  20       49.90       60.01      1.37 o 
   1  -2  20       61.79       71.58      1.57 o 
   2  -2  20       39.14       50.25      3.20 o 
  -2  -1  20       80.75       95.21      2.52 o 
  -1  -1  20      641.06      784.04      4.91 o 
   0  -1  20      197.53      229.85      2.95 o 
   1  -1  20      399.46      471.30      9.34 o 
  -2   0  20      255.91      296.65      6.76 o 
  -1   0  20        0.02        2.84      0.92 o 
   0   0  20      149.03      180.78      2.99 o 
   1   0  20        0.47        1.57      0.78 o 
                                                 
